# Supplementary material for: Crimean–congo haemorrhagic fever virus circulates within broad ecological networks of ticks and vertebrates
Source: PLoS Negl Trop Dis. 2026 May 27;20(5):e0013783. doi: 10.1371/journal.pntd.0013783 (PMC13232941; doi:10.1371/journal.pntd.0013783)
Supplement: S2 Table — The file is organized in four sheets of information. It includes one sheet for data compiled from humans, another sheet for data generated from animals, and a third one that includes the rejected papers in the bibliographical query and revision. A four sheet defines the meaning of the columns of the data on humans or animals. (XLSX) [file pntd.0013783.s002.xlsx]

## Sheet: Animal
DOI	Author	Publication year	Title	Country	region	GADM level 3	year samples collected	species	breed	# of animals	# animals seropositive	seroprevalence (%)	IgG	IgM	IgT	Test used	Confirmatory test	Risk factor identified	Statistical model for risk factor	Ticks collected from animal?	tick species	# of ticks	% tick tested positive	Genome ID of CCHF	Notes
DOI: 10.1089/vbz.2016.2075	Bazanow et al	2017	Vector and Seologic Sruvey for Crimean-Congo Hemorrhagic fever virus in Poland	Poland	Swietokryskie, Lesser Poland, Subcarpathian	Przemys´l, Krosno, Sanok, Ustrzyki, Dolne, and Bo´brka, Zeiryniec	2012-2013	Cattle		562		0	0	Not tested		ELISA Burt et al (1993)				yes	125 D reticulatus, 868 I. ricinus		0
10.4269/ajtmh.16-0818.	Maiga	2017	Serosurvey of Crimena-Congo Hemorrhagic Fever Virus in Cattle Mali, West Africa	Mali	Kayes		2012-2013	Cattle		20		70				In house anti-CCHFV IgG ELISA	VectorBest ELISA and Euroimmun immunofluorescence assay	Cattle density	not mentioned - just correlations
10.4269/ajtmh.16-0818.	Maiga	2017	Serosurvey of Crimean-Congo Hemorrhagic Fever Virus in Cattle Mali, West Africa	Mali	Sikasso		2012-2013	Cattle		85		95				In house anti-CCHFV IgG ELISA	VectorBest ELISA and Euroimmun immunofluorescence assay	Cattle density	not mentioned - just correlations
10.4269/ajtmh.16-0818.	Maiga	2017	Serosurvey of Crimean-Congo Hemorrhagic Fever Virus in Cattle Mali, West Africa	Mali	Sgeou		2012-2013	Cattle		252		56				In house anti-CCHFV IgG ELISA	VectorBest ELISA and Euroimmun immunofluorescence assay	Cattle density	not mentioned - just correlations
10.4269/ajtmh.16-0818.	Maiga	2017	Serosurvey of Crimean-Congo Hemorrhagic Fever Virus in Cattle Mali, West Africa	Mali	Mopti		2012-2013	Cattle		575		69				In house anti-CCHFV IgG ELISA	VectorBest ELISA and Euroimmun immunofluorescence assay	Cattle density	not mentioned - just correlations
10.4269/ajtmh.16-0818.	Maiga	2017	Serosurvey of Crimean-Congo Hemorrhagic Fever Virus in Cattle Mali, West Africa	Mali	Gao		2012-2013	Cattle		20		75				In house anti-CCHFV IgG ELISA	VectorBest ELISA and Euroimmun immunofluorescence assay	Cattle density	not mentioned - just correlations
10.4269/ajtmh.16-0818.	Maiga	2017	Serosurvey of Crimean-Congo Hemorrhagic Fever Virus in Cattle Mali, West Africa	Mali	Kidal		2012-2013	Cattle		20		15				In house anti-CCHFV IgG ELISA	VectorBest ELISA and Euroimmun immunofluorescence assay	Cattle density	not mentioned - just correlations
10.4269/ajtmh.16-0818.	Maiga	2017	Serosurvey of Crimean-Congo Hemorrhagic Fever Virus in Cattle Mali, West Africa	Mali	Tombouctou		2012-2013	Cattle		20		55				In house anti-CCHFV IgG ELISA	VectorBest ELISA and Euroimmun immunofluorescence assay	Cattle density	not mentioned - just correlations
10.4269/ajtmh.16-0818.	Maiga	2017	Serosurvey of Crimean-Congo Hemorrhagic Fever Virus in Cattle Mali, West Africa	Mali	Koulkoro		2012-2013	Cattle		63		0.6				In house anti-CCHFV IgG ELISA	VectorBest ELISA and Euroimmun immunofluorescence assay	Cattle density	not mentioned - just correlations
10.4269/ajtmh.16-0818.	Maiga	2017	Serosurvey of Crimean-Congo Hemorrhagic Fever Virus in Cattle Mali, West Africa	Mali	Bamako		2012-2013	Cattle		20		0.6				In house anti-CCHFV IgG ELISA	VectorBest ELISA and Euroimmun immunofluorescence assay	Cattle density	not mentioned - just correlations
10.3201/eid2811.220365	Nyakarahuka	2022	Crimean-Congo Hemorrhagic Fever outbreak in refugee settlement during COVID-19 Pandemic, Uganda, April 2021	Uganda		Kikuube district, Kyangwali Refugee settlement camp	2021	Goat		52		0.713	yes							yes	R. appendiculatus	14	0	N/a
10.15585/mmwr.mm6722a6	Kizito	2018	Crimean-Congo Hemorrhagic Fever Outbreak — Central Uganda, August–September 2017	Uganda		Kyankwanzi & Nakaseke	2017	Cattle		62		0.6	?	?		?
10.15585/mmwr.mm6722a6	Kizito	2018	Crimean-Congo Hemorrhagic Fever Outbreak — Central Uganda, August–September 2017	Uganda		Kyankwanzi & Nakaseke	2017	goats		21		0.24	?	?		?
10.1016/j.jinf.2022.09.016.	Lule	2022	Widespread exposure to Crimean-Congo haemorrhagic fever in Uganda might be driven by transmission from Rhipicephalus ticks: Evidence from cross-sectional and modelling studies	Uganda			2020	Cattle		419		0.697				CCHF Double Antigen Multi-species”(In- novative Diagnostics (ID Vet), Grabels, France
10.1016/j.jinf.2022.09.016.	Lule	2022	Widespread exposure to Crimean-Congo haemorrhagic fever in Uganda might be driven by transmission from Rhipicephalus ticks: Evidence from cross-sectional and modelling studies	Uganda	Eastern Uganda		2020	Cattle		41		0.732				CCHF Double Antigen Multi-species”(In- novative Diagnostics (ID Vet), Grabels, France
10.1016/j.jinf.2022.09.016.	Lule	2022	Widespread exposure to Crimean-Congo haemorrhagic fever in Uganda might be driven by transmission from Rhipicephalus ticks: Evidence from cross-sectional and modelling studies	Uganda	Eastern Uganda	Amuria	2020	Cattle		1		1				CCHF Double Antigen Multi-species”(In- novative Diagnostics (ID Vet), Grabels, France
10.1016/j.jinf.2022.09.016.	Lule	2022	Widespread exposure to Crimean-Congo haemorrhagic fever in Uganda might be driven by transmission from Rhipicephalus ticks: Evidence from cross-sectional and modelling studies	Uganda	Eastern Uganda	Bukedea	2020	Cattle		19		0.789				CCHF Double Antigen Multi-species”(In- novative Diagnostics (ID Vet), Grabels, France
10.1016/j.jinf.2022.09.016.	Lule	2022	Widespread exposure to Crimean-Congo haemorrhagic fever in Uganda might be driven by transmission from Rhipicephalus ticks: Evidence from cross-sectional and modelling studies	Uganda	Eastern Uganda	Mbale	2020	Cattle		4		0				CCHF Double Antigen Multi-species”(In- novative Diagnostics (ID Vet), Grabels, France
10.1016/j.jinf.2022.09.016.	Lule	2022	Widespread exposure to Crimean-Congo haemorrhagic fever in Uganda might be driven by transmission from Rhipicephalus ticks: Evidence from cross-sectional and modelling studies	Uganda	Eastern Uganda	Ngora	2020	Cattle		1		1				CCHF Double Antigen Multi-species”(In- novative Diagnostics (ID Vet), Grabels, France
10.1016/j.jinf.2022.09.016.	Lule	2022	Widespread exposure to Crimean-Congo haemorrhagic fever in Uganda might be driven by transmission from Rhipicephalus ticks: Evidence from cross-sectional and modelling studies	Uganda	Eastern Uganda	Serere	2020	Cattle		2		0.5				CCHF Double Antigen Multi-species”(In- novative Diagnostics (ID Vet), Grabels, France
10.1016/j.jinf.2022.09.016.	Lule	2022	Widespread exposure to Crimean-Congo haemorrhagic fever in Uganda might be driven by transmission from Rhipicephalus ticks: Evidence from cross-sectional and modelling studies	Uganda	Eastern Uganda	Soroti	2020	Cattle		14		0.857				CCHF Double Antigen Multi-species”(In- novative Diagnostics (ID Vet), Grabels, France
10.1016/j.jinf.2022.09.016.	Lule	2022	Widespread exposure to Crimean-Congo haemorrhagic fever in Uganda might be driven by transmission from Rhipicephalus ticks: Evidence from cross-sectional and modelling studies	Uganda	Central Uganda		2020	Cattle		220		0.732				CCHF Double Antigen Multi-species”(In- novative Diagnostics (ID Vet), Grabels, France
10.1016/j.jinf.2022.09.016.	Lule	2022	Widespread exposure to Crimean-Congo haemorrhagic fever in Uganda might be driven by transmission from Rhipicephalus ticks: Evidence from cross-sectional and modelling studies	Uganda	Central Uganda	Gomba	2020	Cattle		14		0.857				CCHF Double Antigen Multi-species”(In- novative Diagnostics (ID Vet), Grabels, France
10.1016/j.jinf.2022.09.016.	Lule	2022	Widespread exposure to Crimean-Congo haemorrhagic fever in Uganda might be driven by transmission from Rhipicephalus ticks: Evidence from cross-sectional and modelling studies	Uganda	Central Uganda	Kassanda	2020	Cattle		6		0.167				CCHF Double Antigen Multi-species”(In- novative Diagnostics (ID Vet), Grabels, France
10.1016/j.jinf.2022.09.016.	Lule	2022	Widespread exposure to Crimean-Congo haemorrhagic fever in Uganda might be driven by transmission from Rhipicephalus ticks: Evidence from cross-sectional and modelling studies	Uganda	Central Uganda	Kiboga	2020	Cattle		7		0.857				CCHF Double Antigen Multi-species”(In- novative Diagnostics (ID Vet), Grabels, France
10.1016/j.jinf.2022.09.016.	Lule	2022	Widespread exposure to Crimean-Congo haemorrhagic fever in Uganda might be driven by transmission from Rhipicephalus ticks: Evidence from cross-sectional and modelling studies	Uganda	Central Uganda	Kyankwanzi	2020	Cattle		16		0.5625				CCHF Double Antigen Multi-species”(In- novative Diagnostics (ID Vet), Grabels, France
10.1016/j.jinf.2022.09.016.	Lule	2022	Widespread exposure to Crimean-Congo haemorrhagic fever in Uganda might be driven by transmission from Rhipicephalus ticks: Evidence from cross-sectional and modelling studies	Uganda	Central Uganda	Lyantonde	2020	Cattle		51		0.843				CCHF Double Antigen Multi-species”(In- novative Diagnostics (ID Vet), Grabels, France
10.1016/j.jinf.2022.09.016.	Lule	2022	Widespread exposure to Crimean-Congo haemorrhagic fever in Uganda might be driven by transmission from Rhipicephalus ticks: Evidence from cross-sectional and modelling studies	Uganda	Central Uganda	Masaka	2020	Cattle		2		0.5				CCHF Double Antigen Multi-species”(In- novative Diagnostics (ID Vet), Grabels, France
10.1016/j.jinf.2022.09.016.	Lule	2022	Widespread exposure to Crimean-Congo haemorrhagic fever in Uganda might be driven by transmission from Rhipicephalus ticks: Evidence from cross-sectional and modelling studies	Uganda	Central Uganda	Mubende	2020	Cattle		1		1				CCHF Double Antigen Multi-species”(In- novative Diagnostics (ID Vet), Grabels, France
10.1016/j.jinf.2022.09.016.	Lule	2022	Widespread exposure to Crimean-Congo haemorrhagic fever in Uganda might be driven by transmission from Rhipicephalus ticks: Evidence from cross-sectional and modelling studies	Uganda	Central Uganda	Nasakseke	2020	Cattle		41		0.707				CCHF Double Antigen Multi-species”(In- novative Diagnostics (ID Vet), Grabels, France
10.1016/j.jinf.2022.09.016.	Lule	2022	Widespread exposure to Crimean-Congo haemorrhagic fever in Uganda might be driven by transmission from Rhipicephalus ticks: Evidence from cross-sectional and modelling studies	Uganda	Central Uganda	Rakai	2020	Cattle		68		0.676				CCHF Double Antigen Multi-species”(In- novative Diagnostics (ID Vet), Grabels, France
10.1016/j.jinf.2022.09.016.	Lule	2022	Widespread exposure to Crimean-Congo haemorrhagic fever in Uganda might be driven by transmission from Rhipicephalus ticks: Evidence from cross-sectional and modelling studies	Uganda	Central Uganda	Ssembabule	2020	Cattle		4		1				CCHF Double Antigen Multi-species”(In- novative Diagnostics (ID Vet), Grabels, France
10.1016/j.jinf.2022.09.016.	Lule	2022	Widespread exposure to Crimean-Congo haemorrhagic fever in Uganda might be driven by transmission from Rhipicephalus ticks: Evidence from cross-sectional and modelling studies	Uganda	Central Uganda	Wakiso	2020	Cattle		10		0.9				CCHF Double Antigen Multi-species”(In- novative Diagnostics (ID Vet), Grabels, France
10.1016/j.jinf.2022.09.016.	Lule	2022	Widespread exposure to Crimean-Congo haemorrhagic fever in Uganda might be driven by transmission from Rhipicephalus ticks: Evidence from cross-sectional and modelling studies	Uganda	Northern Uganda		2020	Cattle		38		0.5				CCHF Double Antigen Multi-species”(In- novative Diagnostics (ID Vet), Grabels, France
10.1016/j.jinf.2022.09.016.	Lule	2022	Widespread exposure to Crimean-Congo haemorrhagic fever in Uganda might be driven by transmission from Rhipicephalus ticks: Evidence from cross-sectional and modelling studies	Uganda	Northern Uganda	Amudat	2020	Cattle		20		0.35				CCHF Double Antigen Multi-species”(In- novative Diagnostics (ID Vet), Grabels, France
10.1016/j.jinf.2022.09.016.	Lule	2022	Widespread exposure to Crimean-Congo haemorrhagic fever in Uganda might be driven by transmission from Rhipicephalus ticks: Evidence from cross-sectional and modelling studies	Uganda	Northern Uganda	Kaabong	2020	Cattle		7		0.429				CCHF Double Antigen Multi-species”(In- novative Diagnostics (ID Vet), Grabels, France
10.1016/j.jinf.2022.09.016.	Lule	2022	Widespread exposure to Crimean-Congo haemorrhagic fever in Uganda might be driven by transmission from Rhipicephalus ticks: Evidence from cross-sectional and modelling studies	Uganda	Northern Uganda	Kitgum	2020	Cattle		8		1				CCHF Double Antigen Multi-species”(In- novative Diagnostics (ID Vet), Grabels, France
10.1016/j.jinf.2022.09.016.	Lule	2022	Widespread exposure to Crimean-Congo haemorrhagic fever in Uganda might be driven by transmission from Rhipicephalus ticks: Evidence from cross-sectional and modelling studies	Uganda	Northern Uganda	Pader	2020	Cattle		2		0				CCHF Double Antigen Multi-species”(In- novative Diagnostics (ID Vet), Grabels, France
10.1016/j.jinf.2022.09.016.	Lule	2022	Widespread exposure to Crimean-Congo haemorrhagic fever in Uganda might be driven by transmission from Rhipicephalus ticks: Evidence from cross-sectional and modelling studies	Uganda	Northern Uganda	Zombo	2020	Cattle		1		1				CCHF Double Antigen Multi-species”(In- novative Diagnostics (ID Vet), Grabels, France
10.1016/j.jinf.2022.09.016.	Lule	2022	Widespread exposure to Crimean-Congo haemorrhagic fever in Uganda might be driven by transmission from Rhipicephalus ticks: Evidence from cross-sectional and modelling studies	Uganda	Western Uganda		2020	Cattle		113		0.673				CCHF Double Antigen Multi-species”(In- novative Diagnostics (ID Vet), Grabels, France
10.1016/j.jinf.2022.09.016.	Lule	2022	Widespread exposure to Crimean-Congo haemorrhagic fever in Uganda might be driven by transmission from Rhipicephalus ticks: Evidence from cross-sectional and modelling studies	Uganda	Western Uganda	Bushenyi	2020	Cattle		1		1				CCHF Double Antigen Multi-species”(In- novative Diagnostics (ID Vet), Grabels, France
10.1016/j.jinf.2022.09.016.	Lule	2022	Widespread exposure to Crimean-Congo haemorrhagic fever in Uganda might be driven by transmission from Rhipicephalus ticks: Evidence from cross-sectional and modelling studies	Uganda	Western Uganda	Isingiro	2020	Cattle		3		0.6667				CCHF Double Antigen Multi-species”(In- novative Diagnostics (ID Vet), Grabels, France
10.1016/j.jinf.2022.09.016.	Lule	2022	Widespread exposure to Crimean-Congo haemorrhagic fever in Uganda might be driven by transmission from Rhipicephalus ticks: Evidence from cross-sectional and modelling studies	Uganda	Western Uganda	Kabale	2020	Cattle		2		1				CCHF Double Antigen Multi-species”(In- novative Diagnostics (ID Vet), Grabels, France
10.1016/j.jinf.2022.09.016.	Lule	2022	Widespread exposure to Crimean-Congo haemorrhagic fever in Uganda might be driven by transmission from Rhipicephalus ticks: Evidence from cross-sectional and modelling studies	Uganda	Western Uganda	Kazo	2020	Cattle		3		1				CCHF Double Antigen Multi-species”(In- novative Diagnostics (ID Vet), Grabels, France
10.1016/j.jinf.2022.09.016.	Lule	2022	Widespread exposure to Crimean-Congo haemorrhagic fever in Uganda might be driven by transmission from Rhipicephalus ticks: Evidence from cross-sectional and modelling studies	Uganda	Western Uganda	Kiruhura	2020	Cattle		35		0.8				CCHF Double Antigen Multi-species”(In- novative Diagnostics (ID Vet), Grabels, France
10.1016/j.jinf.2022.09.016.	Lule	2022	Widespread exposure to Crimean-Congo haemorrhagic fever in Uganda might be driven by transmission from Rhipicephalus ticks: Evidence from cross-sectional and modelling studies	Uganda	Western Uganda	Kyegegwa	2020	Cattle		13		0.154				CCHF Double Antigen Multi-species”(In- novative Diagnostics (ID Vet), Grabels, France
10.1016/j.jinf.2022.09.016.	Lule	2022	Widespread exposure to Crimean-Congo haemorrhagic fever in Uganda might be driven by transmission from Rhipicephalus ticks: Evidence from cross-sectional and modelling studies	Uganda	Western Uganda	Masindi	2020	Cattle		2		1				CCHF Double Antigen Multi-species”(In- novative Diagnostics (ID Vet), Grabels, France
10.1016/j.jinf.2022.09.016.	Lule	2022	Widespread exposure to Crimean-Congo haemorrhagic fever in Uganda might be driven by transmission from Rhipicephalus ticks: Evidence from cross-sectional and modelling studies	Uganda	Western Uganda	Mbara	2020	Cattle		46		0.696				CCHF Double Antigen Multi-species”(In- novative Diagnostics (ID Vet), Grabels, France
10.1016/j.jinf.2022.09.016.	Lule	2022	Widespread exposure to Crimean-Congo haemorrhagic fever in Uganda might be driven by transmission from Rhipicephalus ticks: Evidence from cross-sectional and modelling studies	Uganda	Western Uganda	Ntungamo	2020	Cattle		8		0.5				CCHF Double Antigen Multi-species”(In- novative Diagnostics (ID Vet), Grabels, France
10.1016/j.jinf.2022.09.016.	Lule et al	2022	Widespread exposure to Crimean-Congo haemorrhagic fever in Uganda might be driven by transmission from Rhipicephalus ticks: Evidence from cross-sectional and modelling studies	Tanzania			2020	Cattle		7		0.857				CCHF Double Antigen Multi-species”(In- novative Diagnostics (ID Vet), Grabels, France
DOI 10.1186/s12879-016-1660-6	Akuffo	2016	Crimean-Congo hemorrhagic fever virus in livestock ticks and animal handler seroprevalence at an abattoir in Ghana	Ghana	Ashanti region	Kumasi abattoir	2011	Cattle Sheep & Goat		428										yes	Ablyomma, Hyalomma, Boophilus	144	2 pools Adult Female A variegatum; 2 pools Adult Male A. variegatum & 1 pool Female H. excavatum
DOI 10.1186/s12879-016-1660-6	Akuffo	2016	Crimean-Congo hemorrhagic fever virus in livestock ticks and animal handler seroprevalence at an abattoir in Ghana	Ghana	Ashanti region	Kumasi abattoir	2011	Cattle		149										0.349	Ablyomma, Hyalomma, Boophilus		2 pools Adult Female A variegatum; 2 pools Adult Male A. variegatum & 1 pool Female H. excavatum
DOI 10.1186/s12879-016-1660-6	Akuffo	2016	Crimean-Congo hemorrhagic fever virus in livestock ticks and animal handler seroprevalence at an abattoir in Ghana	Ghana	Ashanti region	Kumasi abattoir	2011	Sheep		130										0.007	Amblyomma, Hyalomma
DOI 10.1186/s12879-016-1660-6	Akuffo	2016	Crimean-Congo hemorrhagic fever virus in livestock ticks and animal handler seroprevalence at an abattoir in Ghana	Ghana	Ashanti region	Kumasi abattoir	2011	Goats		149										0.031	Amblyomma
https://doi.org/10.1016/j.jviromet.2021.114075	Balinandi	2021	Serological and molecular study of Crimean-Congo Hemorrhagic Fever Virus in cattle from selected districts in Uganda	Uganda			2017	Cattle				In house IgG ELISA (12.6%) IDVet (75%)				In House IgG ELISA & CCHF Double Antigen Multi-species”(In- novative Diagnostics (ID Vet), Grabels, France	IFA & RT-qPCR				8 Rhipicephalus species, 5 Amblyomma species and 2 Hyalomma species
https://doi.org/10.1016/j.jviromet.2021.114075	Balinandi	2021	Serological and molecular study of Crimean-Congo Hemorrhagic Fever Virus in cattle from selected districts in Uganda	Uganda	Moroto		2017	Cattle		100		In house IgG ELISA (4%) IDVet (48%)				In House IgG ELISA & CCHF Double Antigen Multi-species”(In- novative Diagnostics (ID Vet), Grabels, France	IFA & RT-qPCR			yes but no species breakdown
https://doi.org/10.1016/j.jviromet.2021.114075	Balinandi	2021	Serological and molecular study of Crimean-Congo Hemorrhagic Fever Virus in cattle from selected districts in Uganda	Uganda	Gulu		2017	Cattle		100		In house IgG ELISA (13%) IDVet (80%)				In House IgG ELISA & CCHF Double Antigen Multi-species”(In- novative Diagnostics (ID Vet), Grabels, France	IFA & RT-qPCR			yes but no species breakdown
https://doi.org/10.1016/j.jviromet.2021.114075	Balinandi	2021	Serological and molecular study of Crimean-Congo Hemorrhagic Fever Virus in cattle from selected districts in Uganda	Uganda	Hoima		2017	Cattle		100		In house IgG ELISA (14%) IDVet (74%)				In House IgG ELISA & CCHF Double Antigen Multi-species”(In- novative Diagnostics (ID Vet), Grabels, France	IFA & RT-qPCR			yes but no species breakdown
https://doi.org/10.1016/j.jviromet.2021.114075	Balinandi	2021	Serological and molecular study of Crimean-Congo Hemorrhagic Fever Virus in cattle from selected districts in Uganda	Uganda	Kasese		2017	Cattle		100		In house IgG ELISA(14%) IDVet (90%)				In House IgG ELISA & CCHF Double Antigen Multi-species”(In- novative Diagnostics (ID Vet), Grabels, France	IFA & RT-qPCR			yes but no species breakdown
https://doi.org/10.1016/j.jviromet.2021.114075	Balinandi	2021	Serological and molecular study of Crimean-Congo Hemorrhagic Fever Virus in cattle from selected districts in Uganda	Uganda	Soroti		2017	Cattle		100		In house IgG ELISA (18%) IDVet (83%)				In House IgG ELISA & CCHF Double Antigen Multi-species”(In- novative Diagnostics (ID Vet), Grabels, France	IFA & RT-qPCR			yes but no species breakdown
10.3389/fcimb.2023.1132495	Tchetgna	2023	Molecular and serological evidence of Crimean-Congo hemorrhagic fever orthonairovirus prevalence in livestock and ticks in Cameroon	Cameroon (& Chad & Sudan)				Cattle, Goats and Sheep		756		0.6177				Double antigen Enzyme-Linked Immunosorbent Assay, Innovative Diagnostics®, Grabels, France	seroneutalisation of VLP			yes	H. truncatum, H. impelatum, H. rufipes, H. dromedarii, H. nitium, H. detritum, A. variegatum, R. decoloratus, R. microplus, R. annulatus, R. sanguineus	H. truncatum (227), H. impelatum (35), H. rufipes (75), H. dromedarii (4), H. nitidum (41), H. detritum (4), A. variegatum (341), R. decoloratus (295), R. microplus (257), R. annulatus (127), R. sanguineus (94)	1 pool H. truncatum positive for CCHFV. 1 pool A. variegatum positive for Dugbe Virus.
10.3389/fcimb.2023.1132495	Tchetgna	2023	Molecular and serological evidence of Crimean-Congo hemorrhagic fever orthonairovirus prevalence in livestock and ticks in Cameroon	Chad		Etoudi Livestock Market. Yaounde, Cameroon	2019-2021	Cattle		98		0.9796				Double antigen Enzyme-Linked Immunosorbent Assay, Innovative Diagnostics®, Grabels, France	seroneutalisation of VLP
10.3389/fcimb.2023.1132495	Tchetgna	2023	Molecular and serological evidence of Crimean-Congo hemorrhagic fever orthonairovirus prevalence in livestock and ticks in Cameroon	Sudan		Etoudi Livestock Market. Yaounde, Cameroon	2019-2021	Cattle		18		1				Double antigen Enzyme-Linked Immunosorbent Assay, Innovative Diagnostics®, Grabels, France	seroneutalisation of VLP
10.3389/fcimb.2023.1132495	Tchetgna	2023	Molecular and serological evidence of Crimean-Congo hemorrhagic fever orthonairovirus prevalence in livestock and ticks in Cameroon	Cameroon	North	Sampled at Etoudi Market, Younde	2019-2021	Cattle		142		0.9788				Double antigen Enzyme-Linked Immunosorbent Assay, Innovative Diagnostics®, Grabels, France	seroneutalisation of VLP
10.3389/fcimb.2023.1132495	Tchetgna	2023	Molecular and serological evidence of Crimean-Congo hemorrhagic fever orthonairovirus prevalence in livestock and ticks in Cameroon	Cameroon	Far North	Sampled at Etoudi Market, Younde	2019-2021	Cattle		57		1				Double antigen Enzyme-Linked Immunosorbent Assay, Innovative Diagnostics®, Grabels, France	seroneutalisation of VLP
10.3389/fcimb.2023.1132495	Tchetgna	2023	Molecular and serological evidence of Crimean-Congo hemorrhagic fever orthonairovirus prevalence in livestock and ticks in Cameroon	Cameroon	Adamawa	Sampled at Etoudi Market, Younde	2019-2021	Cattle		125		0.976				Double antigen Enzyme-Linked Immunosorbent Assay, Innovative Diagnostics®, Grabels, France	seroneutalisation of VLP				Hyalomma truncatum pool tested postive		0.0208	ON564456
10.3389/fcimb.2023.1132495	Tchetgna	2023	Molecular and serological evidence of Crimean-Congo hemorrhagic fever orthonairovirus prevalence in livestock and ticks in Cameroon	Cameroon	North	Sampled at Tsinga market Younde	2019-2021	Sheep		147		0.1565				Double antigen Enzyme-Linked Immunosorbent Assay, Innovative Diagnostics®, Grabels, France	seroneutalisation of VLP
10.3389/fcimb.2023.1132495	Tchetgna	2023	Molecular and serological evidence of Crimean-Congo hemorrhagic fever orthonairovirus prevalence in livestock and ticks in Cameroon	Cameroon	North	Sampled at Tsinga market Younde	2019-2021	Goats		168		0.0655				Double antigen Enzyme-Linked Immunosorbent Assay, Innovative Diagnostics®, Grabels, France	seroneutalisation of VLP
10.1051/parasite/2016010	Wasfi	2016	Sero-epidemiological survey of Crimean-Congo hemorrhagic fever virus in Tunisia	Tunisia	Mabtouh		2014	Ticks from Cattle								no serology					H. scupense		0
10.1051/parasite/2016010	Wasfi	2016	Sero-epidemiological survey of Crimean-Congo hemorrhagic fever virus in Tunisia	Tunisia	Dghoumes & Sidi Touil National Parks		2014	Ticks from Oryx resting sites								no serology					H. dromedarii		0
https://doi.org/10.1016/j.ttbdis.2020.101601	Bouaicha	2021	Epidemiological investigation of Crimean-Congo haemorrhagic fever virus infection among the one-humped camels (Camelus dromedarius) in southern Tunisia	Tunisia	Tattouine district	Tataouine nord, Remeda, Dhia, El Quara (with transhumanc to Dhaher)	2018-2019	Dromedary camels		273		0.897				Double antigen Enzyme-Linked Immunosorbent Assay, Innovative Diagnostics®, Grabels, France & indirect in house camel-specific IgG ELISA	Euroimmun IFA	age, sex (female significantly higher seroprevalence)	Chi-square and Fisher tests	yes	H. dromedarii (96), H. impelatum (56), H. excavatum (13)	165	1 H. impelatum male
https://doi.org/10.1016/j.prevetmed.2022.105708	Lysholm	2022	Seroepidemiology of selected transboundary animal diseases in goats in Zambia	Zambia		Chavuma district	2019	Goat		122		0.0082				Double antigen Enzyme-Linked Immunosorbent Assay, Innovative Diagnostics®, Grabels, France				no
https://doi.org/10.1016/j.prevetmed.2022.105708	Lysholm	2022	Seroepidemiology of selected transboundary animal diseases in goats in Zambia	Zambia		Chibombo district	2019	Goat		160		0.0062				Double antigen Enzyme-Linked Immunosorbent Assay, Innovative Diagnostics®, Grabels, France				no
https://doi.org/10.1016/j.prevetmed.2022.105708	Lysholm	2022	Seroepidemiology of selected transboundary animal diseases in goats in Zambia	Zambia		Chililalombwe district	2019	Goat		122		0				Double antigen Enzyme-Linked Immunosorbent Assay, Innovative Diagnostics®, Grabels, France				no
https://doi.org/10.1016/j.prevetmed.2022.105708	Lysholm	2022	Seroepidemiology of selected transboundary animal diseases in goats in Zambia	Zambia		Mazabuka district	2019	Goat		1+0		0.119				Double antigen Enzyme-Linked Immunosorbent Assay, Innovative Diagnostics®, Grabels, France				no
https://doi.org/10.1016/j.prevetmed.2022.105708	Lysholm	2022	Seroepidemiology of selected transboundary animal diseases in goats in Zambia	Zambia		Monze district	2019	Goat		158		0.0316				Double antigen Enzyme-Linked Immunosorbent Assay, Innovative Diagnostics®, Grabels, France				no
https://doi.org/10.1016/j.prevetmed.2022.105708	Lysholm	2022	Seroepidemiology of selected transboundary animal diseases in goats in Zambia	Zambia		Siavonga district	2019	Goat		120		0.0417				Double antigen Enzyme-Linked Immunosorbent Assay, Innovative Diagnostics®, Grabels, France				no
https://doi.org/10.1016/j.prevetmed.2022.105708	Lysholm	2022	Seroepidemiology of selected transboundary animal diseases in goats in Zambia	Zambia		Vubwi district	2019	Goat		120		0.0167				Double antigen Enzyme-Linked Immunosorbent Assay, Innovative Diagnostics®, Grabels, France				no
https://doi.org/10.1371/journal.pntd.0009452	Kajihara	2021	Serologic and molecular evidence for circulation of Crimean-Congo hemorrhagic fever virus in ticks and cattle in Zambia	Zambia	Southern Province	Kazungula	2012-2015	Cattle		150		0.02				In house IFA	526/1047 total cattle sera randomly selected for viral RNA by RT-qPCR
https://doi.org/10.1371/journal.pntd.0009452	Kajihara	2021	Serologic and molecular evidence for circulation of Crimean-Congo hemorrhagic fever virus in ticks and cattle in Zambia	Zambia	Southern Province	Mazabuka district	2012-2015	Cattle		11		0.054				In house IFA	526/1047 total cattle sera randomly selected for viral RNA by RT-qPCR
https://doi.org/10.1371/journal.pntd.0009452	Kajihara	2021	Serologic and molecular evidence for circulation of Crimean-Congo hemorrhagic fever virus in ticks and cattle in Zambia	Zambia	Central Province	Mumbwa	2012-2015	Cattle		131		0.176				In house IFA	526/1047 total cattle sera randomly selected for viral RNA by RT-qPCR					H. truncatum (110)	H. truncatum (1.8%)	ZT15-90, LC534898–LC534908, LC534908-LC534910
https://doi.org/10.1371/journal.pntd.0009452	Kajihara	2021	Serologic and molecular evidence for circulation of Crimean-Congo hemorrhagic fever virus in ticks and cattle in Zambia	Zambia	Western Province	Mwandi	2012-2015	Cattle		400		0.058				In house IFA	526/1047 total cattle sera randomly selected for viral RNA by RT-qPCR					H. marginatum (9), H. truncatum (3), Hyalomma sp (1)	H. marginatum (0%), H. truncatum (0%), Hyalomma sp (0%)
https://doi.org/10.1371/journal.pntd.0009452	Kajihara	2021	Serologic and molecular evidence for circulation of Crimean-Congo hemorrhagic fever virus in ticks and cattle in Zambia	Zambia	Western Province	Sesheke	2012-2015	Cattle		150		0.147				In house IFA	526/1047 total cattle sera randomly selected for viral RNA by RT-qPCR
https://doi.org/10.1371/journal.pntd.0009452	Kajihara	2021	Serologic and molecular evidence for circulation of Crimean-Congo hemorrhagic fever virus in ticks and cattle in Zambia	Zambia	Lusaka Province	Shibuyunji	2012-2015	Cattle		105		0.105				In house IFA	526/1047 total cattle sera randomly selected for viral RNA by RT-qPCR					H. truncatum (30)	H. truncatum (6.7%)	LC534898–LC534908, LC534908-LC534910
https://doi.org/10.1371/journal.pntd.0009452	Kajihara	2021	Serologic and molecular evidence for circulation of Crimean-Congo hemorrhagic fever virus in ticks and cattle in Zambia	Zambia	Southern Province	Choma	2012-2015	ticks only														H. marginatum (10), H. truncatum (22), Hyalomma spp (5)	H. marginatum (10%), H. truncatum (4.5%), Hyalomma spp (0)
https://doi.org/10.1371/journal.pntd.0009452	Kajihara	2021	Serologic and molecular evidence for circulation of Crimean-Congo hemorrhagic fever virus in ticks and cattle in Zambia	Zambia	Eastern Province	Chipata	2012-2015	ticks only														H. truncatum (52)	H. truncatum (7.7%)	LC534898–LC534908, LC534908-LC534910
https://doi.org/10.1371/journal.pntd.0009452	Kajihara	2021	Serologic and molecular evidence for circulation of Crimean-Congo hemorrhagic fever virus in ticks and cattle in Zambia	Zambia	Western Province	Mongu	2012-2015	ticks only														H. marginatum (5), H. truncatum(1)	H. marginatum (0%), H. truncatum(0%)
https://doi.org/10.1371/journal.pntd.0009452	Kajihara	2021	Serologic and molecular evidence for circulation of Crimean-Congo hemorrhagic fever virus in ticks and cattle in Zambia	Zambia	Western Province	Shangombo	2012-2015	ticks only														H. marginatum (1), H. truncatum (41)	H. marginatum (0%), H. truncatum (2.4%)
https://doi.org/ 10.3390/pathogens10060769	Zouaghi	2021	First Serological Evidence of Crimean-Congo Hemorrhagic Fever Virus and Rift Valley Fever Virus in Ruminants in Tunisia	Tunisia	Humid bioclimatic zones: Bizerte (30), Beja (56)	Esseria, Joumine, Meden, Sajnene, Amdoun, Cap negro, El jouza, Nefza	2011-2014	Cattle		95		0				ID Screen® CCHF Double Antigen Multi-species ELISA (Innovative Diagnostics; Montpellier, France	Indirect Immunofluorescence assay	Age & Season, bioclimatic zone, tick infestation & breed	Univariate logisitc analysis	No
https://doi.org/ 10.3390/pathogens10060769	Zouaghi	2021	First Serological Evidence of Crimean-Congo Hemorrhagic Fever Virus and Rift Valley Fever Virus in Ruminants in Tunisia	Tunisia	Semi-arid Bioclimatic zone: Ariana (60), Nabeul (20), Tunis (26), Zaghouan (45)	Hesseine, Kalaatlandlos, Sidi thabet, Solimaan, Somaa, Diar ben Selem, Hriairia, Borjchakir, Sidi bechir, Jouf 1, Jouf 2	2011-2014	Cattle		169		0.142				ID Screen® CCHF Double Antigen Multi-species ELISA (Innovative Diagnostics; Montpellier, France	Indirect Immunofluorescence assay	Age & Season, bioclimatic zone, tick infestation & breed	Univariate logisitc analysis	No
https://doi.org/ 10.3390/pathogens10060769	Zouaghi	2021	First Serological Evidence of Crimean-Congo Hemorrhagic Fever Virus and Rift Valley Fever Virus in Ruminants in Tunisia	Tunisia	Sub-humid bioclimatic zone: Bizerte (22), Nabeul(27)	Utique, Oued abid, Takelsa	2011-2014	Cattle		99		0.182				ID Screen® CCHF Double Antigen Multi-species ELISA (Innovative Diagnostics; Montpellier, France	Indirect Immunofluorescence assay	Age & Season, bioclimatic zone, tick infestation & breed	Univariate logisitc analysis	No
https://doi.org/ 10.3390/pathogens10060769	Zouaghi	2021	First Serological Evidence of Crimean-Congo Hemorrhagic Fever Virus and Rift Valley Fever Virus in Ruminants in Tunisia	Tunisia	Arid Bioclimatic zone: Kairouan	Kairouan	2011-2014	Cattle		25		0.04				ID Screen® CCHF Double Antigen Multi-species ELISA (Innovative Diagnostics; Montpellier, France	Indirect Immunofluorescence assay	Age & Season, bioclimatic zone, tick infestation & breed	Univariate logisitc analysis	No
https://doi.org/ 10.3390/pathogens10060769	Zouaghi	2021	First Serological Evidence of Crimean-Congo Hemorrhagic Fever Virus and Rift Valley Fever Virus in Ruminants in Tunisia	Tunisia	Humid bioclimatic zones: Bizerte (30), Jendouba (14), Beja (43)	Esseria, Joumine, Meden, Sajnene, Bhira, Amdoun, Cap negro, El jouza, Nefza	2011-2014	Sheep		117		0				ID Screen® CCHF Double Antigen Multi-species ELISA (Innovative Diagnostics; Montpellier, France	Indirect Immunofluorescence assay	bioclimatic zone, tick infestation & breed	Univariate logisitc analysis	No
https://doi.org/ 10.3390/pathogens10060769	Zouaghi	2021	First Serological Evidence of Crimean-Congo Hemorrhagic Fever Virus and Rift Valley Fever Virus in Ruminants in Tunisia	Tunisia	Semi-arid Bioclimatic zone: Ariana (60), Nabeul (20), Tunis (26), Zaghouan (45)	Hesseine, Kalaatlandlos, Sidi thabet, Solimaan, Somaa, Diar ben Selem, Hriairia, Borjchakir, Sidi bechir, Jouf 1, Jouf 2	2011-2014	Sheep		112		0				ID Screen® CCHF Double Antigen Multi-species ELISA (Innovative Diagnostics; Montpellier, France	Indirect Immunofluorescence assay	bioclimatic zone, tick infestation & breed	Univariate logisitc analysis	No
https://doi.org/ 10.3390/pathogens10060769	Zouaghi	2021	First Serological Evidence of Crimean-Congo Hemorrhagic Fever Virus and Rift Valley Fever Virus in Ruminants in Tunisia	Tunisia	Sub-humid bioclimatic zone: Bizerte (10), Nabeul(28), Kef (28)	Utique, Oued abid, Takelsa, Mellegue, Touiref	2011-2014	Sheep		96		0.208				ID Screen® CCHF Double Antigen Multi-species ELISA (Innovative Diagnostics; Montpellier, France	Indirect Immunofluorescence assay	bioclimatic zone, tick infestation & breed	Univariate logisitc analysis	No
https://doi.org/ 10.3390/pathogens10060769	Zouaghi	2021	First Serological Evidence of Crimean-Congo Hemorrhagic Fever Virus and Rift Valley Fever Virus in Ruminants in Tunisia	Tunisia	Humid bioclimatic zones: Bizerte (29), Beja (30)	Esseria, Joumine, Meden, Sajnene, Amdoun, Cap negro, El jouza, Nefza	2011-2014	Goats		59		0				ID Screen® CCHF Double Antigen Multi-species ELISA (Innovative Diagnostics; Montpellier, France	Indirect Immunofluorescence assay	breed, bioclimatic zone & tick infestation	Univariate logisitc analysis	No
https://doi.org/ 10.3390/pathogens10060769	Zouaghi	2021	First Serological Evidence of Crimean-Congo Hemorrhagic Fever Virus and Rift Valley Fever Virus in Ruminants in Tunisia	Tunisia	Semi-arid Bioclimatic zone: Ariana (20), Nabeul (20), Tunis (30), Zaghouan (14)	Hesseine, Kalaatlandlos, Sidi thabet, Solimaan, Somaa, Diar ben Selem, Hriairia, Borjchakir, Sidi bechir, Jouf 1, Jouf 2	2011-2014	Goats		84		0				ID Screen® CCHF Double Antigen Multi-species ELISA (Innovative Diagnostics; Montpellier, France	Indirect Immunofluorescence assay	breed, bioclimatic zone & tick infestation	Univariate logisitc analysis	No
https://doi.org/ 10.3390/pathogens10060769	Zouaghi	2021	First Serological Evidence of Crimean-Congo Hemorrhagic Fever Virus and Rift Valley Fever Virus in Ruminants in Tunisia	Tunisia	Sub-humid Bioclimatic zone: Nabeul (23)	Oued abid, Takelsa	2011-2014	Goats		23		0.565				ID Screen® CCHF Double Antigen Multi-species ELISA (Innovative Diagnostics; Montpellier, France	Indirect Immunofluorescence assay	breed, bioclimatic zone & tick infestation	Univariate logisitc analysis	No
10.1186/1743-422X-10-178	Adam	2013	A seroepidemiological survey of Crimean Congo hemorrhagic fever among Cattle in North Kordufan State, Sudan	Sudan	North Kordufan State	Umrawaba, Sheikan, Barah, Elkhwei, Abuzabad, Ennuhud		Cattle		229	21	0.07	0.07			In house anti-CCHF IgG ELISA		Age, breed & Tick number	Logistic regression analyses
http://dx.doi.org/10.1016/j.ttbdis.2015.03.002	Ibrahim	2015	Epidemiological survey of Crimean Congo hemorrhagic fever virus in cattle in East Darfur State, Sudan	Sudan	East Darfur	Aldeain		Cattle		74		0.216				In house anti-CCHF IgG ELISA
http://dx.doi.org/10.1016/j.ttbdis.2015.03.002	Ibrahim	2015	Epidemiological survey of Crimean Congo hemorrhagic fever virus in cattle in East Darfur State, Sudan	Sudan	East Darfur	Abu Jabra		Cattle		49		0.184				In house anti-CCHF IgG ELISA
http://dx.doi.org/10.1016/j.ttbdis.2015.03.002	Ibrahim	2015	Epidemiological survey of Crimean Congo hemorrhagic fever virus in cattle in East Darfur State, Sudan	Sudan	East Darfur	Bahr Alarab		Cattle		99		0.131				In house anti-CCHF IgG ELISA
http://dx.doi.org/10.1016/j.ttbdis.2015.03.002	Ibrahim	2015	Epidemiological survey of Crimean Congo hemorrhagic fever virus in cattle in East Darfur State, Sudan	Sudan	East Darfur	Assalaya		Cattle		23		0.174				In house anti-CCHF IgG ELISA
http://dx.doi.org/10.1016/j.ttbdis.2015.03.002	Ibrahim	2015	Epidemiological survey of Crimean Congo hemorrhagic fever virus in cattle in East Darfur State, Sudan	Sudan	East Darfur	Elfirdus		Cattle		37		0.324				In house anti-CCHF IgG ELISA
DOI: 10.1089/vbz.2021.0024	Obanda	2021	Livestock Presence Influences the Seroprevalence of Crimean Congo Hemorrhagic Fever Virus on Sympatric Wildlife in Kenya	Kenya		Maasai Mara ecosystem, Ol Pejeta Conservancy	2008 & 2018 (cattle	Cattle		139		0.281				ID Screen® CCHF Double Antigen Multi-species ELISA (Innovative Diagnostics; Montpellier, France		buffalo more seropostiive, seropostivity higher in closed wilflife only systems	General Linear Model (GLM) with a binomial link to assess the association between the different risk factors (species—buffalo/cattle) and area of sampling classification (closed wildlife, closed integrated, and open integrated) and prevalence of CCHFV
DOI: 10.1089/vbz.2021.0024	Obanda	2021	Livestock Presence Influences the Seroprevalence of Crimean Congo Hemorrhagic Fever Virus on Sympatric Wildlife in Kenya	Kenya		Maasai Mara ecosystem, Lake Nakuru National Park, Meru National Park, Solio conservancy, Ol Pejeta Conservancy		Buffalo		191		0.753				ID Screen® CCHF Double Antigen Multi-species ELISA (Innovative Diagnostics; Montpellier, France		buffalo more seropostiive, seropostivity higher in closed wilflife only systems	General Linear Model (GLM) with a binomial link to assess the association between the different risk factors (species—buffalo/cattle) and area of sampling classification (closed wildlife, closed integrated, and open integrated) and prevalence of CCHFV
DOI: 10.1016/s0769-2617(88)80022-4	Mathiot	1988	First isolation of Congo-Crimean haemorrhagic fever virus in Madagascar	Madagascar	Analamanga	Antananarivo (slaughterhouse)	1985	Cattle												yes	A. variegatum, B. microplus	3216	5 pools of B. microplus	Strains MgAr951-MgAr955
DOI 10.1186/s12985-017-0816-3	Suliman	2017	Crimean Congo hemorrhagic fever among the one-humped camel (Camelus dromedaries) in Central Sudan	Sudan	Khartoum State	East Nile	2014-2015	Camel		60			0.083			In house IgG ELISA		age, tick infestation rate, locality
DOI 10.1186/s12985-017-0816-3	Suliman	2017	Crimean Congo hemorrhagic fever among the one-humped camel (Camelus dromedaries) in Central Sudan	Sudan	Khartoum State	Bahry	2014-2015	Camel		60			0.133			In house IgG ELISA		age, tick infestation rate, locality
DOI 10.1186/s12985-017-0816-3	Suliman	2017	Crimean Congo hemorrhagic fever among the one-humped camel (Camelus dromedaries) in Central Sudan	Sudan	Khartoum State	Omdurman	2014-2015	Camel		60			0.383			In house IgG ELISA		age, tick infestation rate, locality
DOI 10.1186/s12985-017-0816-3	Suliman	2017	Crimean Congo hemorrhagic fever among the one-humped camel (Camelus dromedaries) in Central Sudan	Sudan	Khartoum State	Ombadda	2014-2015	Camel		60			0.05			In house IgG ELISA		age, tick infestation rate, locality
DOI 10.1186/s12985-017-0816-3	Suliman	2017	Crimean Congo hemorrhagic fever among the one-humped camel (Camelus dromedaries) in Central Sudan	Sudan	Khartoum State	Jabal Awlia	2014-2015	Camel		60			0.2			In house IgG ELISA		age, tick infestation rate, locality
DOI 10.1186/s12985-017-0816-3	Suliman	2017	Crimean Congo hemorrhagic fever among the one-humped camel (Camelus dromedaries) in Central Sudan	Sudan	Khartoum State	Karary	2014-2015	Camel		61			0.426			In house IgG ELISA		age, tick infestation rate, locality
DOI: 10.1093/infdis/164.4.686	Chapman	1991	Risk Factors for Crimean-Congo Hemorrhagic Fever in Rural Northern Senegal	Senegal	Sahelo-sudanian savannah	10-km radius of the large government well at Yonofere, Senegal (15 ° 14'N, 14°29'W)	1989	Sheep		371		0.094				in house ELISA at Insitut Pasteur Dakar
DOI:10.1089/vbz.2019.2592	Mangombi	2020	Seroprevalence of Crimean-Congo Hemorrhagic Fever in Domesticated Animals in Northwestern Senegal	Senegal	Northern Senegal	Gankette Balla	2014	Horses		12	10	0.8333				ID Screen_x0003_ CCHF Double Antigen Multispecies (IDvet, Grabels, France)		age, sex	chi-squared/Fisher’s exact test and analysis of variance	yes but no species ID and not tested
DOI:10.1089/vbz.2019.2592	Mangombi	2020	Seroprevalence of Crimean-Congo Hemorrhagic Fever in Domesticated Animals in Northwestern Senegal	Senegal	Northern Senegal	Gankette Balla	2014	Donkeys		6	1	0.1667				ID Screen_x0003_ CCHF Double Antigen Multispecies (IDvet, Grabels, France)		age, sex	chi-squared/Fisher’s exact test and analysis of variance	yes but no species ID and not tested
DOI:10.1089/vbz.2019.2592	Mangombi	2020	Seroprevalence of Crimean-Congo Hemorrhagic Fever in Domesticated Animals in Northwestern Senegal	Senegal	Northern Senegal	Gankette Balla	2014	Dogs		3	2	0.6667				ID Screen_x0003_ CCHF Double Antigen Multispecies (IDvet, Grabels, France)		age, sex	chi-squared/Fisher’s exact test and analysis of variance	yes but no species ID and not tested
DOI:10.1089/vbz.2019.2592	Mangombi	2020	Seroprevalence of Crimean-Congo Hemorrhagic Fever in Domesticated Animals in Northwestern Senegal	Senegal	Northern Senegal	Gankette Balla	2014	Cattle		4	2	0.5				ID Screen_x0003_ CCHF Double Antigen Multispecies (IDvet, Grabels, France)		age, sex	chi-squared/Fisher’s exact test and analysis of variance	yes but no species ID and not tested
DOI:10.1089/vbz.2019.2592	Mangombi	2020	Seroprevalence of Crimean-Congo Hemorrhagic Fever in Domesticated Animals in Northwestern Senegal	Senegal	Northern Senegal	Gankette Balla	2014	Sheep		51	10	0.1961				ID Screen_x0003_ CCHF Double Antigen Multispecies (IDvet, Grabels, France)		age, sex	chi-squared/Fisher’s exact test and analysis of variance	yes but no species ID and not tested
DOI:10.1089/vbz.2019.2592	Mangombi	2020	Seroprevalence of Crimean-Congo Hemorrhagic Fever in Domesticated Animals in Northwestern Senegal	Senegal	Northern Senegal	Gankette Balla	2014	Goats		1	0	0				ID Screen_x0003_ CCHF Double Antigen Multispecies (IDvet, Grabels, France)		age, sex	chi-squared/Fisher’s exact test and analysis of variance	yes but no species ID and not tested
DOI:10.1089/vbz.2019.2592	Mangombi	2020	Seroprevalence of Crimean-Congo Hemorrhagic Fever in Domesticated Animals in Northwestern Senegal	Senegal	Northern Senegal	Loboudou	2014	Horses		30	18	0.6				ID Screen_x0003_ CCHF Double Antigen Multispecies (IDvet, Grabels, France)		age, sex	chi-squared/Fisher’s exact test and analysis of variance	yes but no species ID and not tested
DOI:10.1089/vbz.2019.2592	Mangombi	2020	Seroprevalence of Crimean-Congo Hemorrhagic Fever in Domesticated Animals in Northwestern Senegal	Senegal	Northern Senegal	Loboudou	2014	Donkeys		2	0	0				ID Screen_x0003_ CCHF Double Antigen Multispecies (IDvet, Grabels, France)		age, sex	chi-squared/Fisher’s exact test and analysis of variance	yes but no species ID and not tested
DOI:10.1089/vbz.2019.2592	Mangombi	2020	Seroprevalence of Crimean-Congo Hemorrhagic Fever in Domesticated Animals in Northwestern Senegal	Senegal	Northern Senegal	Loboudou	2014	Dogs		5	0	0				ID Screen_x0003_ CCHF Double Antigen Multispecies (IDvet, Grabels, France)		age, sex	chi-squared/Fisher’s exact test and analysis of variance	yes but no species ID and not tested
DOI:10.1089/vbz.2019.2592	Mangombi	2020	Seroprevalence of Crimean-Congo Hemorrhagic Fever in Domesticated Animals in Northwestern Senegal	Senegal	Northern Senegal	Loboudou	2014	Cattle		7	3	0.4286				ID Screen_x0003_ CCHF Double Antigen Multispecies (IDvet, Grabels, France)		age, sex	chi-squared/Fisher’s exact test and analysis of variance	yes but no species ID and not tested
DOI:10.1089/vbz.2019.2592	Mangombi	2020	Seroprevalence of Crimean-Congo Hemorrhagic Fever in Domesticated Animals in Northwestern Senegal	Senegal	Northern Senegal	Loboudou	2014	Sheep		12	1	0.0833				ID Screen_x0003_ CCHF Double Antigen Multispecies (IDvet, Grabels, France)		age, sex	chi-squared/Fisher’s exact test and analysis of variance	yes but no species ID and not tested
DOI:10.1089/vbz.2019.2592	Mangombi	2020	Seroprevalence of Crimean-Congo Hemorrhagic Fever in Domesticated Animals in Northwestern Senegal	Senegal	Northern Senegal	Loboudou	2014	Goats		16	1	0.0625				ID Screen_x0003_ CCHF Double Antigen Multispecies (IDvet, Grabels, France)		age, sex	chi-squared/Fisher’s exact test and analysis of variance	yes but no species ID and not tested
DOI:10.1089/vbz.2019.2592	Mangombi	2020	Seroprevalence of Crimean-Congo Hemorrhagic Fever in Domesticated Animals in Northwestern Senegal	Senegal	Northern Senegal	Ndimb	2014	Horses		22	17	0.7727				ID Screen_x0003_ CCHF Double Antigen Multispecies (IDvet, Grabels, France)		age, sex	chi-squared/Fisher’s exact test and analysis of variance	yes but no species ID and not tested
DOI:10.1089/vbz.2019.2592	Mangombi	2020	Seroprevalence of Crimean-Congo Hemorrhagic Fever in Domesticated Animals in Northwestern Senegal	Senegal	Northern Senegal	Ndimb	2014	Donkeys		21	4	0.0952				ID Screen_x0003_ CCHF Double Antigen Multispecies (IDvet, Grabels, France)		age, sex	chi-squared/Fisher’s exact test and analysis of variance	yes but no species ID and not tested
DOI:10.1089/vbz.2019.2592	Mangombi	2020	Seroprevalence of Crimean-Congo Hemorrhagic Fever in Domesticated Animals in Northwestern Senegal	Senegal	Northern Senegal	Ndimb	2014	Dogs		3	0	0				ID Screen_x0003_ CCHF Double Antigen Multispecies (IDvet, Grabels, France)		age, sex	chi-squared/Fisher’s exact test and analysis of variance	yes but no species ID and not tested
DOI:10.1089/vbz.2019.2592	Mangombi	2020	Seroprevalence of Crimean-Congo Hemorrhagic Fever in Domesticated Animals in Northwestern Senegal	Senegal	Northern Senegal	Ndimb	2014	Cattle		3	3	1				ID Screen_x0003_ CCHF Double Antigen Multispecies (IDvet, Grabels, France)		age, sex	chi-squared/Fisher’s exact test and analysis of variance	yes but no species ID and not tested
DOI:10.1089/vbz.2019.2592	Mangombi	2020	Seroprevalence of Crimean-Congo Hemorrhagic Fever in Domesticated Animals in Northwestern Senegal	Senegal	Northern Senegal	Ndimb	2014	Sheep		73	19	0.2603				ID Screen_x0003_ CCHF Double Antigen Multispecies (IDvet, Grabels, France)		age, sex	chi-squared/Fisher’s exact test and analysis of variance	yes but no species ID and not tested
DOI:10.1089/vbz.2019.2592	Mangombi	2020	Seroprevalence of Crimean-Congo Hemorrhagic Fever in Domesticated Animals in Northwestern Senegal	Senegal	Northern Senegal	Ndimb	2014	Goats		12	1	0.0833				ID Screen_x0003_ CCHF Double Antigen Multispecies (IDvet, Grabels, France)		age, sex	chi-squared/Fisher’s exact test and analysis of variance	yes but no species ID and not tested
https://doi.org/10.3390/ pathogens10121613	Phonera	2021	Seroprevalence and Risk Factors of Crimean-Congo Hemorrhagic Fever in Cattle of Smallholder Farmers in Central Malawi	Malawi	Central Malawi	Dezda	2020	Cattle		56		0.571				ID Screen© CCHF Double Antigen Multi-Species Enzyme-Linked Immunosorbent Assay test (IDvet, Grabels, France)		sex, locality, age, ticks on herd, grazing land type	Bivariate analysis		A. variegatum, R. decoloratus
https://doi.org/10.3390/ pathogens10121613	Phonera	2021	Seroprevalence and Risk Factors of Crimean-Congo Hemorrhagic Fever in Cattle of Smallholder Farmers in Central Malawi	Malawi	Central Malawi	Dowa	2020	Cattle		67		0.478				ID Screen© CCHF Double Antigen Multi-Species Enzyme-Linked Immunosorbent Assay test (IDvet, Grabels, France)		sex, locality, age, tics on herd, grazing land type	Bivariate analysis		A. variegatum, R. decoloratus, R. microplus, R. appendiculatus, H truncatum
https://doi.org/10.3390/ pathogens10121613	Phonera	2021	Seroprevalence and Risk Factors of Crimean-Congo Hemorrhagic Fever in Cattle of Smallholder Farmers in Central Malawi	Malawi	Central Malawi	Kasunga	2020	Cattle		56		0.321				ID Screen© CCHF Double Antigen Multi-Species Enzyme-Linked Immunosorbent Assay test (IDvet, Grabels, France)		sex, locality, age, ticks on herd, grazing land type	Bivariate analysis		A. variegatum, R. decoloratus, H. truncatum
https://doi.org/10.3390/ pathogens10121613	Phonera	2021	Seroprevalence and Risk Factors of Crimean-Congo Hemorrhagic Fever in Cattle of Smallholder Farmers in Central Malawi	Malawi	Central Malawi	Lilongwe East	2020	Cattle		57		0.351				ID Screen© CCHF Double Antigen Multi-Species Enzyme-Linked Immunosorbent Assay test (IDvet, Grabels, France)		sex, locality, age, ticks on herd, grazing land type	Bivariate analysis		A. variegatum, R. decoloratus, R. appendiculatus, H truncatum
https://doi.org/10.3390/ pathogens10121613	Phonera	2021	Seroprevalence and Risk Factors of Crimean-Congo Hemorrhagic Fever in Cattle of Smallholder Farmers in Central Malawi	Malawi	Central Malawi	Lilongwe West	2020	Cattle		48		0.604				ID Screen© CCHF Double Antigen Multi-Species Enzyme-Linked Immunosorbent Assay test (IDvet, Grabels, France)		sex, locality, age, ticks on herd, grazing land type	Bivariate analysis		A. variegatum, R. decoloratus, R. microplus, R. appendiculatus,
https://doi.org/10.3390/ pathogens10121613	Phonera	2021	Seroprevalence and Risk Factors of Crimean-Congo Hemorrhagic Fever in Cattle of Smallholder Farmers in Central Malawi	Malawi	Central Malawi	Mchinji	2020	Cattle		98		0.469				ID Screen© CCHF Double Antigen Multi-Species Enzyme-Linked Immunosorbent Assay test (IDvet, Grabels, France)		sex, locality, age, ticks on herd, grazing land type	Bivariate analysis		A. variegatum, R. decoloratus, R. microplus, H truncatum
https://doi.org/10.3390/ pathogens10121613	Phonera	2021	Seroprevalence and Risk Factors of Crimean-Congo Hemorrhagic Fever in Cattle of Smallholder Farmers in Central Malawi	Malawi	Central Malawi	Ntchisi	2020	Cattle		34		0.599				ID Screen© CCHF Double Antigen Multi-Species Enzyme-Linked Immunosorbent Assay test (IDvet, Grabels, France)		sex, locality, age, ticks on herd, grazing land type	Bivariate analysis		A. variegatum, R. decoloratus, R. microplus, H truncatum
DOI: 10.1089/vbz.2016.2084	Sas	2017	Crimean-Congo Hemorrhagic Fever Virus-Specific Antibody Detection in Cattle in Mauritania	Mauritania	Assaba		2013	Cattle		80	51	0.64				In House ELISA	adapted commerical CCHFV IgG ELISA & IFA for inconclusive samples
DOI: 10.1089/vbz.2016.2084	Sas	2017	Crimean-Congo Hemorrhagic Fever Virus-Specific Antibody Detection in Cattle in Mauritania	Mauritania	Gorgol		2013	Cattle		66	37	0.56				In House ELISA	adapted commerical CCHFV IgG ELISA & IFA for inconclusive samples
DOI: 10.1089/vbz.2016.2084	Sas	2017	Crimean-Congo Hemorrhagic Fever Virus-Specific Antibody Detection in Cattle in Mauritania	Mauritania	Guidimaka		2013	Cattle		51	38	0.75				In House ELISA	adapted commerical CCHFV IgG ELISA & IFA for inconclusive samples
DOI: 10.1089/vbz.2016.2084	Sas	2017	Crimean-Congo Hemorrhagic Fever Virus-Specific Antibody Detection in Cattle in Mauritania	Mauritania	Hodh El Chargui		2013	Cattle		50	45	0.9				In House ELISA	adapted commerical CCHFV IgG ELISA & IFA for inconclusive samples
DOI: 10.1089/vbz.2016.2084	Sas	2017	Crimean-Congo Hemorrhagic Fever Virus-Specific Antibody Detection in Cattle in Mauritania	Mauritania	Hodh El Gharbi		2013	Cattle		26	17	0.65				In House ELISA	adapted commerical CCHFV IgG ELISA & IFA for inconclusive samples
DOI: 10.1089/vbz.2016.2084	Sas	2017	Crimean-Congo Hemorrhagic Fever Virus-Specific Antibody Detection in Cattle in Mauritania	Mauritania		Hodh El Gharbi abattoir	2013	Cattle		39	23	0.59				In House ELISA	adapted commerical CCHFV IgG ELISA & IFA for inconclusive samples
DOI: 10.1089/vbz.2016.2084	Sas	2017	Crimean-Congo Hemorrhagic Fever Virus-Specific Antibody Detection in Cattle in Mauritania	Mauritania		Nouakchott abattoir	2013	Cattle		183	122	0.67				In House ELISA	adapted commerical CCHFV IgG ELISA & IFA for inconclusive samples
https://doi.org/10.1371/journal.pntd.0009228	Schulz	2021	Crimean-Congo hemorrhagic fever virus antibody prevalence in Mauritanian livestock (cattle, goats, sheep and camels) is stratified by the animal’s age	Mauritania	Adrar		2015	Camel		5	5		1			in house ELISA	Pos results checked with Vector Best Novosibirsk, Russia ELISA, divergent results checked with IFA (Euroimmun)	age, species	Generalised linear mixed-effects model
https://doi.org/10.1371/journal.pntd.0009228	Schulz	2021	Crimean-Congo hemorrhagic fever virus antibody prevalence in Mauritanian livestock (cattle, goats, sheep and camels) is stratified by the animal’s age	Mauritania	Assaba		2015	Goats		28	8		0.29			in house ELISA	Pos results checked with Vector Best Novosibirsk, Russia ELISA, divergent results checked with IFA (Euroimmun)	age, species	Generalised linear mixed-effects model
https://doi.org/10.1371/journal.pntd.0009228	Schulz	2021	Crimean-Congo hemorrhagic fever virus antibody prevalence in Mauritanian livestock (cattle, goats, sheep and camels) is stratified by the animal’s age	Mauritania	Assaba		2015	Sheep		32	7		0.21			in house ELISA	Pos results checked with Vector Best Novosibirsk, Russia ELISA, divergent results checked with IFA (Euroimmun)	age, species	Generalised linear mixed-effects model
https://doi.org/10.1371/journal.pntd.0009228	Schulz	2021	Crimean-Congo hemorrhagic fever virus antibody prevalence in Mauritanian livestock (cattle, goats, sheep and camels) is stratified by the animal’s age	Mauritania	Brakna		2015	Cattle		28	14		0.5			in house ELISA	Pos results checked with Vector Best Novosibirsk, Russia ELISA, divergent results checked with IFA (Euroimmun)	age, species	Generalised linear mixed-effects model
https://doi.org/10.1371/journal.pntd.0009228	Schulz	2021	Crimean-Congo hemorrhagic fever virus antibody prevalence in Mauritanian livestock (cattle, goats, sheep and camels) is stratified by the animal’s age	Mauritania	Brakna		2015	Goats		8	2		0.25			in house ELISA	Pos results checked with Vector Best Novosibirsk, Russia ELISA, divergent results checked with IFA (Euroimmun)	age, species	Generalised linear mixed-effects model
https://doi.org/10.1371/journal.pntd.0009228	Schulz	2021	Crimean-Congo hemorrhagic fever virus antibody prevalence in Mauritanian livestock (cattle, goats, sheep and camels) is stratified by the animal’s age	Mauritania	Brakna		2015	Sheep		10	5		0.5			in house ELISA	Pos results checked with Vector Best Novosibirsk, Russia ELISA, divergent results checked with IFA (Euroimmun)	age, species	Generalised linear mixed-effects model
https://doi.org/10.1371/journal.pntd.0009228	Schulz	2021	Crimean-Congo hemorrhagic fever virus antibody prevalence in Mauritanian livestock (cattle, goats, sheep and camels) is stratified by the animal’s age	Mauritania	Guidimaka		2015	Goats		39	2		0.05			in house ELISA	Pos results checked with Vector Best Novosibirsk, Russia ELISA, divergent results checked with IFA (Euroimmun)	age, species	Generalised linear mixed-effects model
https://doi.org/10.1371/journal.pntd.0009228	Schulz	2021	Crimean-Congo hemorrhagic fever virus antibody prevalence in Mauritanian livestock (cattle, goats, sheep and camels) is stratified by the animal’s age	Mauritania	Guidimaka		2015	Sheep		32	2		0.06			in house ELISA	Pos results checked with Vector Best Novosibirsk, Russia ELISA, divergent results checked with IFA (Euroimmun)	age, species	Generalised linear mixed-effects model
https://doi.org/10.1371/journal.pntd.0009228	Schulz	2021	Crimean-Congo hemorrhagic fever virus antibody prevalence in Mauritanian livestock (cattle, goats, sheep and camels) is stratified by the animal’s age	Mauritania	Hodh El Chargui		2015	Cattle		41	39		0.95			in house ELISA	Pos results checked with Vector Best Novosibirsk, Russia ELISA, divergent results checked with IFA (Euroimmun)	age, species	Generalised linear mixed-effects model
https://doi.org/10.1371/journal.pntd.0009228	Schulz	2021	Crimean-Congo hemorrhagic fever virus antibody prevalence in Mauritanian livestock (cattle, goats, sheep and camels) is stratified by the animal’s age	Mauritania	Hodh El Chargui		2015	Goats		41	15		0.37			in house ELISA	Pos results checked with Vector Best Novosibirsk, Russia ELISA, divergent results checked with IFA (Euroimmun)	age, species	Generalised linear mixed-effects model
https://doi.org/10.1371/journal.pntd.0009228	Schulz	2021	Crimean-Congo hemorrhagic fever virus antibody prevalence in Mauritanian livestock (cattle, goats, sheep and camels) is stratified by the animal’s age	Mauritania	Hodh El Chargui		2015	Sheep		40	6		0.15			in house ELISA	Pos results checked with Vector Best Novosibirsk, Russia ELISA, divergent results checked with IFA (Euroimmun)	age, species	Generalised linear mixed-effects model
https://doi.org/10.1371/journal.pntd.0009228	Schulz	2021	Crimean-Congo hemorrhagic fever virus antibody prevalence in Mauritanian livestock (cattle, goats, sheep and camels) is stratified by the animal’s age	Mauritania	Hodh El Gharbi		2015	Cattle		53	35		0.66			in house ELISA	Pos results checked with Vector Best Novosibirsk, Russia ELISA, divergent results checked with IFA (Euroimmun)	age, species	Generalised linear mixed-effects model
https://doi.org/10.1371/journal.pntd.0009228	Schulz	2021	Crimean-Congo hemorrhagic fever virus antibody prevalence in Mauritanian livestock (cattle, goats, sheep and camels) is stratified by the animal’s age	Mauritania	Hodh El Gharbi		2015	Sheep		81	17		0.21			in house ELISA	Pos results checked with Vector Best Novosibirsk, Russia ELISA, divergent results checked with IFA (Euroimmun)	age, species	Generalised linear mixed-effects model
https://doi.org/10.1371/journal.pntd.0009228	Schulz	2021	Crimean-Congo hemorrhagic fever virus antibody prevalence in Mauritanian livestock (cattle, goats, sheep and camels) is stratified by the animal’s age	Mauritania	Nouakchott		2015	Cattle		65	43		0.66			in house ELISA	Pos results checked with Vector Best Novosibirsk, Russia ELISA, divergent results checked with IFA (Euroimmun)	age, species	Generalised linear mixed-effects model
https://doi.org/10.1371/journal.pntd.0009228	Schulz	2021	Crimean-Congo hemorrhagic fever virus antibody prevalence in Mauritanian livestock (cattle, goats, sheep and camels) is stratified by the animal’s age	Mauritania	Nouakchott		2015	Camel		93	83		0.89			in house ELISA	Pos results checked with Vector Best Novosibirsk, Russia ELISA, divergent results checked with IFA (Euroimmun)	age, species	Generalised linear mixed-effects model
https://doi.org/10.1371/journal.pntd.0009228	Schulz	2021	Crimean-Congo hemorrhagic fever virus antibody prevalence in Mauritanian livestock (cattle, goats, sheep and camels) is stratified by the animal’s age	Mauritania	Inchiri		2015	Goats		51	8		0.16			in house ELISA	Pos results checked with Vector Best Novosibirsk, Russia ELISA, divergent results checked with IFA (Euroimmun)	age, species	Generalised linear mixed-effects model
https://doi.org/10.1371/journal.pntd.0009228	Schulz	2021	Crimean-Congo hemorrhagic fever virus antibody prevalence in Mauritanian livestock (cattle, goats, sheep and camels) is stratified by the animal’s age	Mauritania	Inchiri		2015	Sheep		29	2		0.07			in house ELISA	Pos results checked with Vector Best Novosibirsk, Russia ELISA, divergent results checked with IFA (Euroimmun)	age, species	Generalised linear mixed-effects model
https://doi.org/10.1371/journal.pntd.0009228	Schulz	2021	Crimean-Congo hemorrhagic fever virus antibody prevalence in Mauritanian livestock (cattle, goats, sheep and camels) is stratified by the animal’s age	Mauritania	Inchiri		2015	Camel		21	6		0.29			in house ELISA	Pos results checked with Vector Best Novosibirsk, Russia ELISA, divergent results checked with IFA (Euroimmun)	age, species	Generalised linear mixed-effects model
https://doi.org/10.1371/journal.pntd.0009228	Schulz	2021	Crimean-Congo hemorrhagic fever virus antibody prevalence in Mauritanian livestock (cattle, goats, sheep and camels) is stratified by the animal’s age	Mauritania	Tagant		2015	Cattle		14	7		0.5			in house ELISA	Pos results checked with Vector Best Novosibirsk, Russia ELISA, divergent results checked with IFA (Euroimmun)	age, species	Generalised linear mixed-effects model
https://doi.org/10.1371/journal.pntd.0009228	Schulz	2021	Crimean-Congo hemorrhagic fever virus antibody prevalence in Mauritanian livestock (cattle, goats, sheep and camels) is stratified by the animal’s age	Mauritania	Tagant		2015	Goats		55	0		0			in house ELISA	Pos results checked with Vector Best Novosibirsk, Russia ELISA, divergent results checked with IFA (Euroimmun)	age, species	Generalised linear mixed-effects model
https://doi.org/10.1371/journal.pntd.0009228	Schulz	2021	Crimean-Congo hemorrhagic fever virus antibody prevalence in Mauritanian livestock (cattle, goats, sheep and camels) is stratified by the animal’s age	Mauritania	Tagant		2015	Sheep		5	0		0			in house ELISA	Pos results checked with Vector Best Novosibirsk, Russia ELISA, divergent results checked with IFA (Euroimmun)	age, species	Generalised linear mixed-effects model
https://doi.org/10.1371/journal.pntd.0009228	Schulz	2021	Crimean-Congo hemorrhagic fever virus antibody prevalence in Mauritanian livestock (cattle, goats, sheep and camels) is stratified by the animal’s age	Mauritania	Tiris Zemmour		2015	Camel		8	7		0.88			in house ELISA	Pos results checked with Vector Best Novosibirsk, Russia ELISA, divergent results checked with IFA (Euroimmun)	age, species	Generalised linear mixed-effects model
https://doi.org/10.1371/journal.pntd.0009228	Schulz	2021	Crimean-Congo hemorrhagic fever virus antibody prevalence in Mauritanian livestock (cattle, goats, sheep and camels) is stratified by the animal’s age	Mauritania	Trarza		2015	Goats		11	0		0			in house ELISA	Pos results checked with Vector Best Novosibirsk, Russia ELISA, divergent results checked with IFA (Euroimmun)	age, species	Generalised linear mixed-effects model
https://doi.org/10.1371/journal.pntd.0009228	Schulz	2021	Crimean-Congo hemorrhagic fever virus antibody prevalence in Mauritanian livestock (cattle, goats, sheep and camels) is stratified by the animal’s age	Mauritania	Trarza		2015	Sheep		18	0		0			in house ELISA	Pos results checked with Vector Best Novosibirsk, Russia ELISA, divergent results checked with IFA (Euroimmun)	age, species	Generalised linear mixed-effects model
https://doi.org/10.1371/journal.pntd.0009228	Schulz	2021	Crimean-Congo hemorrhagic fever virus antibody prevalence in Mauritanian livestock (cattle, goats, sheep and camels) is stratified by the animal’s age	Mauritania	Trarza		2015	Camel		120	98		0.82			in house ELISA	Pos results checked with Vector Best Novosibirsk, Russia ELISA, divergent results checked with IFA (Euroimmun)	age, species	Generalised linear mixed-effects model
http://dx.doi.org/10.1016/j.ttbdis.2017.07.001	Sas	2017	Serosurvey for Crimean-Congo hemorrhagic fever virus infections in ruminants in Katanga province, Democratic Republic of the Congo	Democratic Republic of the Congo		Kamina	2013	Cattle		514	2		0.004			CCHFV-IgG-ELISA (Vector Best, Novosibirsk, Russia)	CCHFV-IgG-IFA
http://dx.doi.org/10.1016/j.ttbdis.2017.07.001	Sas	2017	Serosurvey for Crimean-Congo hemorrhagic fever virus infections in ruminants in Katanga province, Democratic Republic of the Congo	Democratic Republic of the Congo	Katanga province	Demers farm (Lubumbashi area)	2013	Goat		25	1		0.04			CCHFV-IgG-ELISA (Vector Best, Novosibirsk, Russia)	CCHFV-IgG-IFA
http://dx.doi.org/10.1016/j.ttbdis.2017.07.001	Sas	2017	Serosurvey for Crimean-Congo hemorrhagic fever virus infections in ruminants in Katanga province, Democratic Republic of the Congo	Democratic Republic of the Congo	Katanga province	Demers farm (Lubumbashi area)	2013	Sheep		4	0		0			CCHFV-IgG-ELISA (Vector Best, Novosibirsk, Russia)	CCHFV-IgG-IFA
http://dx.doi.org/10.1016/j.ttbdis.2017.07.001	Sas	2017	Serosurvey for Crimean-Congo hemorrhagic fever virus infections in ruminants in Katanga province, Democratic Republic of the Congo	Democratic Republic of the Congo	Katanga province	Kamalondo market (Lubumbashi city)	2013	Goat		62	3		0.03			CCHFV-IgG-ELISA (Vector Best, Novosibirsk, Russia)	CCHFV-IgG-IFA
http://dx.doi.org/10.1016/j.ttbdis.2017.07.001	Sas	2017	Serosurvey for Crimean-Congo hemorrhagic fever virus infections in ruminants in Katanga province, Democratic Republic of the Congo	Democratic Republic of the Congo	Katanga province	Kamwanya farm (Lubumbashi area)	2013	Goat		97	7		0.07			CCHFV-IgG-ELISA (Vector Best, Novosibirsk, Russia)	CCHFV-IgG-IFA
http://dx.doi.org/10.1016/j.ttbdis.2017.07.001	Sas	2017	Serosurvey for Crimean-Congo hemorrhagic fever virus infections in ruminants in Katanga province, Democratic Republic of the Congo	Democratic Republic of the Congo	Katanga province	Kamwanya farm (Lubumbashi area)	2013	Sheep		1	0		0			CCHFV-IgG-ELISA (Vector Best, Novosibirsk, Russia)	CCHFV-IgG-IFA
http://dx.doi.org/10.1016/j.ttbdis.2017.07.001	Sas	2017	Serosurvey for Crimean-Congo hemorrhagic fever virus infections in ruminants in Katanga province, Democratic Republic of the Congo	Democratic Republic of the Congo	Katanga province	Kafuba river farm (Lubumbashi area)	2013	Goat		2	0		0			CCHFV-IgG-ELISA (Vector Best, Novosibirsk, Russia)	CCHFV-IgG-IFA
http://dx.doi.org/10.1016/j.ttbdis.2017.07.001	Sas	2017	Serosurvey for Crimean-Congo hemorrhagic fever virus infections in ruminants in Katanga province, Democratic Republic of the Congo	Democratic Republic of the Congo	Katanga province	Kafuba river farm (Lubumbashi area)	2013	Sheep		133	0		0			CCHFV-IgG-ELISA (Vector Best, Novosibirsk, Russia)	CCHFV-IgG-IFA
PMID: 20405447	Mohamed	2008	A serological survey of Crimean-Congo haemorrhagic fever in animals in the Sharkia Governate of Egypt	Egypt	Sharkia Governate	Abattoirs in Zagazig, Alkyinaiat, Alkoreen & Belbis	2004-2005	Cattle		313			0.0383			In house CCHFV-IgG ELISA		age, location
PMID: 20405447	Mohamed	2008	A serological survey of Crimean-Congo haemorrhagic fever in animals in the Sharkia Governate of Egypt	Egypt	Sharkia Governate	Abattoirs in Zagazig, Alkyinaiat, Alkoreen & Belbis	2004-2005	Buffalo		264			0.0038			In house CCHFV-IgG ELISA		age, location
PMID: 20405447	Mohamed	2008	A serological survey of Crimean-Congo haemorrhagic fever in animals in the Sharkia Governate of Egypt	Egypt	Sharkia Governate	Abattoirs in Zagazig, Alkyinaiat, Alkoreen & Belbis	2004-2005	Sheep		270			0.063			In house CCHFV-IgG ELISA		age, location
PMID: 20405447	Mohamed	2008	A serological survey of Crimean-Congo haemorrhagic fever in animals in the Sharkia Governate of Egypt	Egypt	Sharkia Governate	Abattoirs in Zagazig, Alkyinaiat, Alkoreen & Belbis	2004-2005	Goats		175			0.0114			In house CCHFV-IgG ELISA		age, location
DOI: 10.1089/vbz.2013.1525	Horton	2014	Serosurvey for Zoonotic Viral and Bacterial Pathogens Among Slaughtered Livestock in Egypt	Egypt	Central Egypt	Muneeb abattoir	2009	Cattle		161			0.0062			In house CCHFV-IgG ELISA
DOI: 10.1089/vbz.2013.1525	Horton	2014	Serosurvey for Zoonotic Viral and Bacterial Pathogens Among Slaughtered Livestock in Egypt	Egypt	Central Egypt	Muneeb abattoir	2009	Buffalo		153			0			In house CCHFV-IgG ELISA
DOI: 10.1089/vbz.2013.1525	Horton	2014	Serosurvey for Zoonotic Viral and Bacterial Pathogens Among Slaughtered Livestock in Egypt	Egypt	Central Egypt	Muneeb abattoir	2009	Sheep		174			0			In house CCHFV-IgG ELISA
DOI: 10.1089/vbz.2013.1525	Horton	2014	Serosurvey for Zoonotic Viral and Bacterial Pathogens Among Slaughtered Livestock in Egypt	Egypt	Central Egypt	Muneeb abattoir	2009	Camel		10			0			In house CCHFV-IgG ELISA									anti-bovine secondary antibody used.
https://doi.org/ 10.3390/pathogens12060749	Mathews	2023	Serological Prevalence of Crimean–Congo Hemorrhagic Fever Virus Infection in Small Ruminants and Cattle in The Gambia	Gambia	Western region	Abuko abattoir	2021	Sheep	Djallonke, Sahelian and crosses	125		0.296				ID Screen CCHF double antigen multi-species ELISA kits (IDVet, Grabels, France)		locality	Univariate logistic regression models
https://doi.org/ 10.3390/pathogens12060749	Mathews	2023	Serological Prevalence of Crimean–Congo Hemorrhagic Fever Virus Infection in Small Ruminants and Cattle in The Gambia	Gambia	Upper River region	Basse livestock market	2021	Sheep	Djallonke, Sahelian and crosses	34		0.235				ID Screen CCHF double antigen multi-species ELISA kits (IDVet, Grabels, France)		locality	Univariate logistic regression models
https://doi.org/ 10.3390/pathogens12060749	Mathews	2023	Serological Prevalence of Crimean–Congo Hemorrhagic Fever Virus Infection in Small Ruminants and Cattle in The Gambia	Gambia	Western region	Brikama livestock market	2021	Sheep	Djallonke, Sahelian and crosses	34		0.029				ID Screen CCHF double antigen multi-species ELISA kits (IDVet, Grabels, France)		locality	Univariate logistic regression models
https://doi.org/ 10.3390/pathogens12060749	Mathews	2023	Serological Prevalence of Crimean–Congo Hemorrhagic Fever Virus Infection in Small Ruminants and Cattle in The Gambia	Gambia	Central River region	Brikamaba livestock market	2021	Sheep	Djallonke, Sahelian and crosses	53		0.113				ID Screen CCHF double antigen multi-species ELISA kits (IDVet, Grabels, France)		locality	Univariate logistic regression models
https://doi.org/ 10.3390/pathogens12060749	Mathews	2023	Serological Prevalence of Crimean–Congo Hemorrhagic Fever Virus Infection in Small Ruminants and Cattle in The Gambia	Gambia	Northern Bank region	Farafenni livestock market	2021	Sheep	Djallonke, Sahelian and crosses	21		0.048				ID Screen CCHF double antigen multi-species ELISA kits (IDVet, Grabels, France)		locality	Univariate logistic regression models
https://doi.org/ 10.3390/pathogens12060749	Mathews	2023	Serological Prevalence of Crimean–Congo Hemorrhagic Fever Virus Infection in Small Ruminants and Cattle in The Gambia	Gambia	Lower River region	Keneba WALIC stations	2021	Sheep	Djallonke, Sahelian and crosses	129		0.085				ID Screen CCHF double antigen multi-species ELISA kits (IDVet, Grabels, France)		locality	Univariate logistic regression models
https://doi.org/ 10.3390/pathogens12060749	Mathews	2023	Serological Prevalence of Crimean–Congo Hemorrhagic Fever Virus Infection in Small Ruminants and Cattle in The Gambia	Gambia	Lower River region	Soma livestock market	2021	Sheep	Djallonke, Sahelian and crosses	11		0.091				ID Screen CCHF double antigen multi-species ELISA kits (IDVet, Grabels, France)		locality	Univariate logistic regression models
https://doi.org/ 10.3390/pathogens12060749	Mathews	2023	Serological Prevalence of Crimean–Congo Hemorrhagic Fever Virus Infection in Small Ruminants and Cattle in The Gambia	Gambia	Central River region	Sololo WALIC station	2021	Sheep	Djallonke, Sahelian and crosses	63		0.381				ID Screen CCHF double antigen multi-species ELISA kits (IDVet, Grabels, France)		locality	Univariate logistic regression models
https://doi.org/ 10.3390/pathogens12060749	Mathews	2023	Serological Prevalence of Crimean–Congo Hemorrhagic Fever Virus Infection in Small Ruminants and Cattle in The Gambia	Gambia	Central River region		2021	Sheep	Djallonke, Sahelian and crosses	116		0.259				ID Screen CCHF double antigen multi-species ELISA kits (IDVet, Grabels, France)		locality	Univariate logistic regression models
https://doi.org/ 10.3390/pathogens12060749	Mathews	2023	Serological Prevalence of Crimean–Congo Hemorrhagic Fever Virus Infection in Small Ruminants and Cattle in The Gambia	Gambia	Lower River Region		2021	Sheep	Djallonke, Sahelian and crosses	140		0.086				ID Screen CCHF double antigen multi-species ELISA kits (IDVet, Grabels, France)		locality	Univariate logistic regression models
https://doi.org/ 10.3390/pathogens12060749	Mathews	2023	Serological Prevalence of Crimean–Congo Hemorrhagic Fever Virus Infection in Small Ruminants and Cattle in The Gambia	Gambia	North Banks		2021	Sheep	Djallonke, Sahelian and crosses	21		0.048				ID Screen CCHF double antigen multi-species ELISA kits (IDVet, Grabels, France)		locality	Univariate logistic regression models
https://doi.org/ 10.3390/pathogens12060749	Mathews	2023	Serological Prevalence of Crimean–Congo Hemorrhagic Fever Virus Infection in Small Ruminants and Cattle in The Gambia	Gambia	Upper River region		2021	Sheep	Djallonke, Sahelian and crosses	34		0.235				ID Screen CCHF double antigen multi-species ELISA kits (IDVet, Grabels, France)		locality	Univariate logistic regression models
https://doi.org/ 10.3390/pathogens12060749	Mathews	2023	Serological Prevalence of Crimean–Congo Hemorrhagic Fever Virus Infection in Small Ruminants and Cattle in The Gambia	Gambia	Western Region		2021	Sheep	Djallonke, Sahelian and crosses	159		0.239				ID Screen CCHF double antigen multi-species ELISA kits (IDVet, Grabels, France)		locality	Univariate logistic regression models
https://doi.org/ 10.3390/pathogens12060749	Mathews	2023	Serological Prevalence of Crimean–Congo Hemorrhagic Fever Virus Infection in Small Ruminants and Cattle in The Gambia	Gambia	Western region	Abuko abattoir	2021	Goats	West African dwarf, Sahelian and crosses	51		0.196				ID Screen CCHF double antigen multi-species ELISA kits (IDVet, Grabels, France)		locality	Univariate logistic regression models
https://doi.org/ 10.3390/pathogens12060749	Mathews	2023	Serological Prevalence of Crimean–Congo Hemorrhagic Fever Virus Infection in Small Ruminants and Cattle in The Gambia	Gambia	Upper River region	Basse livestock market	2021	Goats	West African dwarf, Sahelian and crosses	79		0.126				ID Screen CCHF double antigen multi-species ELISA kits (IDVet, Grabels, France)		locality	Univariate logistic regression models
https://doi.org/ 10.3390/pathogens12060749	Mathews	2023	Serological Prevalence of Crimean–Congo Hemorrhagic Fever Virus Infection in Small Ruminants and Cattle in The Gambia	Gambia	Western region	Brikama livestock market	2021	Goats	West African dwarf, Sahelian and crosses	91		0.077				ID Screen CCHF double antigen multi-species ELISA kits (IDVet, Grabels, France)		locality	Univariate logistic regression models
https://doi.org/ 10.3390/pathogens12060749	Mathews	2023	Serological Prevalence of Crimean–Congo Hemorrhagic Fever Virus Infection in Small Ruminants and Cattle in The Gambia	Gambia	Central River region	Brikamaba livestock market	2021	Goats	West African dwarf, Sahelian and crosses	38		0.053				ID Screen CCHF double antigen multi-species ELISA kits (IDVet, Grabels, France)		locality	Univariate logistic regression models
https://doi.org/ 10.3390/pathogens12060749	Mathews	2023	Serological Prevalence of Crimean–Congo Hemorrhagic Fever Virus Infection in Small Ruminants and Cattle in The Gambia	Gambia	Northern Bank region	Farafenni livestock market	2021	Goats	West African dwarf, Sahelian and crosses	56		0.018				ID Screen CCHF double antigen multi-species ELISA kits (IDVet, Grabels, France)		locality	Univariate logistic regression models
https://doi.org/ 10.3390/pathogens12060749	Mathews	2023	Serological Prevalence of Crimean–Congo Hemorrhagic Fever Virus Infection in Small Ruminants and Cattle in The Gambia	Gambia	Lower River region	Keneba WALIC stations	2021	Goats	West African dwarf, Sahelian and crosses	152		0.046				ID Screen CCHF double antigen multi-species ELISA kits (IDVet, Grabels, France)		locality	Univariate logistic regression models
https://doi.org/ 10.3390/pathogens12060749	Mathews	2023	Serological Prevalence of Crimean–Congo Hemorrhagic Fever Virus Infection in Small Ruminants and Cattle in The Gambia	Gambia	Lower River region	Soma livestock market	2021	Goats	West African dwarf, Sahelian and crosses	45		0.044				ID Screen CCHF double antigen multi-species ELISA kits (IDVet, Grabels, France)		locality	Univariate logistic regression models
https://doi.org/ 10.3390/pathogens12060749	Mathews	2023	Serological Prevalence of Crimean–Congo Hemorrhagic Fever Virus Infection in Small Ruminants and Cattle in The Gambia	Gambia	Central River region	Sololo WALIC station	2021	Goats	West African dwarf, Sahelian and crosses	32		0.312				ID Screen CCHF double antigen multi-species ELISA kits (IDVet, Grabels, France)		locality	Univariate logistic regression models
https://doi.org/ 10.3390/pathogens12060749	Mathews	2023	Serological Prevalence of Crimean–Congo Hemorrhagic Fever Virus Infection in Small Ruminants and Cattle in The Gambia	Gambia	Central River region		2021	Goats	West African dwarf, Sahelian and crosses	70		0.171				ID Screen CCHF double antigen multi-species ELISA kits (IDVet, Grabels, France)		locality	Univariate logistic regression models
https://doi.org/ 10.3390/pathogens12060749	Mathews	2023	Serological Prevalence of Crimean–Congo Hemorrhagic Fever Virus Infection in Small Ruminants and Cattle in The Gambia	Gambia	Lower River Region		2021	Goats	West African dwarf, Sahelian and crosses	197		0.046				ID Screen CCHF double antigen multi-species ELISA kits (IDVet, Grabels, France)		locality	Univariate logistic regression models
https://doi.org/ 10.3390/pathogens12060749	Mathews	2023	Serological Prevalence of Crimean–Congo Hemorrhagic Fever Virus Infection in Small Ruminants and Cattle in The Gambia	Gambia	North Banks		2021	Goats	West African dwarf, Sahelian and crosses	56		0.018				ID Screen CCHF double antigen multi-species ELISA kits (IDVet, Grabels, France)		locality	Univariate logistic regression models
https://doi.org/ 10.3390/pathogens12060749	Mathews	2023	Serological Prevalence of Crimean–Congo Hemorrhagic Fever Virus Infection in Small Ruminants and Cattle in The Gambia	Gambia	Upper River region		2021	Goats	West African dwarf, Sahelian and crosses	79		0.127				ID Screen CCHF double antigen multi-species ELISA kits (IDVet, Grabels, France)		locality	Univariate logistic regression models
https://doi.org/ 10.3390/pathogens12060749	Mathews	2023	Serological Prevalence of Crimean–Congo Hemorrhagic Fever Virus Infection in Small Ruminants and Cattle in The Gambia	Gambia	Western Region		2021	Goats	West African dwarf, Sahelian and crosses	142		0.119				ID Screen CCHF double antigen multi-species ELISA kits (IDVet, Grabels, France)		locality	Univariate logistic regression models
https://doi.org/ 10.3390/pathogens12060749	Mathews	2023	Serological Prevalence of Crimean–Congo Hemorrhagic Fever Virus Infection in Small Ruminants and Cattle in The Gambia	Gambia	Western Region	Bajana	2021	Cattle	N'Dama indigenous breed	30		0.8				ID Screen CCHF double antigen multi-species ELISA kits (IDVet, Grabels, France)		locality, age, sex (female)	Univariate logistic regression models
https://doi.org/ 10.3390/pathogens12060749	Mathews	2023	Serological Prevalence of Crimean–Congo Hemorrhagic Fever Virus Infection in Small Ruminants and Cattle in The Gambia	Gambia	Lower River Region	Bateling	2021	Cattle	N'Dama indigenous breed	40		0.3				ID Screen CCHF double antigen multi-species ELISA kits (IDVet, Grabels, France)		locality, age, sex (female)	Univariate logistic regression models
https://doi.org/ 10.3390/pathogens12060749	Mathews	2023	Serological Prevalence of Crimean–Congo Hemorrhagic Fever Virus Infection in Small Ruminants and Cattle in The Gambia	Gambia	Lower River Region	Dumbuto	2021	Cattle	N'Dama indigenous breed	65		0.431				ID Screen CCHF double antigen multi-species ELISA kits (IDVet, Grabels, France)		locality, age, sex (female)	Univariate logistic regression models
https://doi.org/ 10.3390/pathogens12060749	Mathews	2023	Serological Prevalence of Crimean–Congo Hemorrhagic Fever Virus Infection in Small Ruminants and Cattle in The Gambia	Gambia	Lower River Region	Jali	2021	Cattle	N'Dama indigenous breed	30		0.433				ID Screen CCHF double antigen multi-species ELISA kits (IDVet, Grabels, France)		locality, age, sex (female)	Univariate logistic regression models
https://doi.org/ 10.3390/pathogens12060749	Mathews	2023	Serological Prevalence of Crimean–Congo Hemorrhagic Fever Virus Infection in Small Ruminants and Cattle in The Gambia	Gambia	Lower River Region	Jiffarong	2021	Cattle	N'Dama indigenous breed	30		0.8				ID Screen CCHF double antigen multi-species ELISA kits (IDVet, Grabels, France)		locality, age, sex (female)	Univariate logistic regression models
https://doi.org/ 10.3390/pathogens12060749	Mathews	2023	Serological Prevalence of Crimean–Congo Hemorrhagic Fever Virus Infection in Small Ruminants and Cattle in The Gambia	Gambia	Lower River Region	Kuli Kunda	2021	Cattle	N'Dama indigenous breed	30		0.733				ID Screen CCHF double antigen multi-species ELISA kits (IDVet, Grabels, France)		locality, age, sex (female)	Univariate logistic regression models
https://doi.org/ 10.3390/pathogens12060749	Mathews	2023	Serological Prevalence of Crimean–Congo Hemorrhagic Fever Virus Infection in Small Ruminants and Cattle in The Gambia	Gambia	Lower River Region	Niorro Jataba	2021	Cattle	N'Dama indigenous breed	49		0.735				ID Screen CCHF double antigen multi-species ELISA kits (IDVet, Grabels, France)		locality, age, sex (female)	Univariate logistic regression models
https://doi.org/ 10.3390/pathogens12060749	Mathews	2023	Serological Prevalence of Crimean–Congo Hemorrhagic Fever Virus Infection in Small Ruminants and Cattle in The Gambia	Gambia	Lower River Region	Sankandi	2021	Cattle	N'Dama indigenous breed	45		0.333				ID Screen CCHF double antigen multi-species ELISA kits (IDVet, Grabels, France)		locality, age, sex (female)	Univariate logistic regression models
https://doi.org/ 10.3390/pathogens12060749	Mathews	2023	Serological Prevalence of Crimean–Congo Hemorrhagic Fever Virus Infection in Small Ruminants and Cattle in The Gambia	Gambia	Lower River Region	Tankular	2021	Cattle	N'Dama indigenous breed	30		0.767				ID Screen CCHF double antigen multi-species ELISA kits (IDVet, Grabels, France)		locality, age, sex (female)	Univariate logistic regression models
https://doi.org/ 10.3390/pathogens12060749	Mathews	2023	Serological Prevalence of Crimean–Congo Hemorrhagic Fever Virus Infection in Small Ruminants and Cattle in The Gambia	Gambia	Lower River Region	Wudeba	2021	Cattle	N'Dama indigenous breed	50		0.84				ID Screen CCHF double antigen multi-species ELISA kits (IDVet, Grabels, France)		locality, age, sex (female)	Univariate logistic regression models
10.4269/ajtmh.1995.53.217	Mariner	1995	ANTIBODIES TO HEMORRHAGIC FEVER VIRUSES IN DOMESTIC LIVESTOCK IN NIGER: RIFT VALLEY FEVER AND CRIMEAN-CONGO HEMORRHAGIC FEVER	Niger		Niamey	1985	Cattle		732			0.577			In house ELISA
10.4269/ajtmh.1995.53.217	Mariner	1995	ANTIBODIES TO HEMORRHAGIC FEVER VIRUSES IN DOMESTIC LIVESTOCK IN NIGER: RIFT VALLEY FEVER AND CRIMEAN-CONGO HEMORRHAGIC FEVER	Niger		Maradi/Diffa	1987	Cattle		226			0.557			In house ELISA
10.4269/ajtmh.1995.53.217	Mariner	1995	ANTIBODIES TO HEMORRHAGIC FEVER VIRUSES IN DOMESTIC LIVESTOCK IN NIGER: RIFT VALLEY FEVER AND CRIMEAN-CONGO HEMORRHAGIC FEVER	Niger		Fako	1988	Cattle		80			0.025			In house ELISA
10.4269/ajtmh.1995.53.217	Mariner	1995	ANTIBODIES TO HEMORRHAGIC FEVER VIRUSES IN DOMESTIC LIVESTOCK IN NIGER: RIFT VALLEY FEVER AND CRIMEAN-CONGO HEMORRHAGIC FEVER	Niger		Toukonous	1988	Cattle		67			0.03			In house ELISA
10.4269/ajtmh.1995.53.217	Mariner	1995	ANTIBODIES TO HEMORRHAGIC FEVER VIRUSES IN DOMESTIC LIVESTOCK IN NIGER: RIFT VALLEY FEVER AND CRIMEAN-CONGO HEMORRHAGIC FEVER	Niger		Ibecetene	1988	Cattle		96			0.01			In house ELISA
10.4269/ajtmh.1995.53.217	Mariner	1995	ANTIBODIES TO HEMORRHAGIC FEVER VIRUSES IN DOMESTIC LIVESTOCK IN NIGER: RIFT VALLEY FEVER AND CRIMEAN-CONGO HEMORRHAGIC FEVER	Niger		Niamey	1987	Sheep		145			0.028			In house ELISA
10.4269/ajtmh.1995.53.217	Mariner	1995	ANTIBODIES TO HEMORRHAGIC FEVER VIRUSES IN DOMESTIC LIVESTOCK IN NIGER: RIFT VALLEY FEVER AND CRIMEAN-CONGO HEMORRHAGIC FEVER	Niger		Torodi	1987	Sheep		69			0.029			In house ELISA
10.4269/ajtmh.1995.53.217	Mariner	1995	ANTIBODIES TO HEMORRHAGIC FEVER VIRUSES IN DOMESTIC LIVESTOCK IN NIGER: RIFT VALLEY FEVER AND CRIMEAN-CONGO HEMORRHAGIC FEVER	Niger		Ibecetene	1988	Sheep		57			0.035			In house ELISA
10.4269/ajtmh.1995.53.217	Mariner	1995	ANTIBODIES TO HEMORRHAGIC FEVER VIRUSES IN DOMESTIC LIVESTOCK IN NIGER: RIFT VALLEY FEVER AND CRIMEAN-CONGO HEMORRHAGIC FEVER	Niger		Niamey	1987	Goats		126			0.08			In house ELISA
10.4269/ajtmh.1995.53.217	Mariner	1995	ANTIBODIES TO HEMORRHAGIC FEVER VIRUSES IN DOMESTIC LIVESTOCK IN NIGER: RIFT VALLEY FEVER AND CRIMEAN-CONGO HEMORRHAGIC FEVER	Niger		Maradi	1988	Goats		98			0.027			In house ELISA
10.4269/ajtmh.1995.53.217	Mariner	1995	ANTIBODIES TO HEMORRHAGIC FEVER VIRUSES IN DOMESTIC LIVESTOCK IN NIGER: RIFT VALLEY FEVER AND CRIMEAN-CONGO HEMORRHAGIC FEVER	Niger		Niamey	1987	Camels		38			0.105			In house ELISA
10.4269/ajtmh.1995.53.217	Mariner	1995	ANTIBODIES TO HEMORRHAGIC FEVER VIRUSES IN DOMESTIC LIVESTOCK IN NIGER: RIFT VALLEY FEVER AND CRIMEAN-CONGO HEMORRHAGIC FEVER	Niger		Agadez	1987	Camels		174			0.144			In house ELISA
10.4269/ajtmh.1995.53.217	Mariner	1995	ANTIBODIES TO HEMORRHAGIC FEVER VIRUSES IN DOMESTIC LIVESTOCK IN NIGER: RIFT VALLEY FEVER AND CRIMEAN-CONGO HEMORRHAGIC FEVER	Niger		Agadez	1988	Camels		141			0.135			In house ELISA
10.4269/ajtmh.1995.53.217	Mariner	1995	ANTIBODIES TO HEMORRHAGIC FEVER VIRUSES IN DOMESTIC LIVESTOCK IN NIGER: RIFT VALLEY FEVER AND CRIMEAN-CONGO HEMORRHAGIC FEVER	Niger		Tahuoa	1984	Small ruminants		418			0.103			In house ELISA
https://doi.org/10.3390/v15091891	Omoga	2023	Transmission Dynamics of Crimean–Congo Haemorrhagic Fever Virus (CCHFV): Evidence of Circulation in Humans, Livestock, and Rodents in Diverse Ecologies in Kenya	Kenya	Baringo/Kajjiado	Marigat/Nguruman	2020-2021	Cattle		310		0.1419				ID Screen® CCHF Double Antigen Multi-species ELISA kit	5 samples gave CCHF PCR amplicons								publication says IgG positive but IDVet kit doesn't discriminate
https://doi.org/10.3390/v15091891	Omoga	2023	Transmission Dynamics of Crimean–Congo Haemorrhagic Fever Virus (CCHFV): Evidence of Circulation in Humans, Livestock, and Rodents in Diverse Ecologies in Kenya	Kenya	Baringo/Kajjiado	Marigat/Nguruman	2020-2021	Goats		295		0.0814				ID Screen® CCHF Double Antigen Multi-species ELISA kit									publication says IgG positive but IDVet kit doesn't discriminate
https://doi.org/10.3390/v15091891	Omoga	2023	Transmission Dynamics of Crimean–Congo Haemorrhagic Fever Virus (CCHFV): Evidence of Circulation in Humans, Livestock, and Rodents in Diverse Ecologies in Kenya	Kenya	Baringo/Kajjiado	Marigat/Nguruman	2020-2021	Donkeys		51		0.3137				ID Screen® CCHF Double Antigen Multi-species ELISA kit	RT-qPCR negative all pools								publication says IgG positive but IDVet kit doesn't discriminate
https://doi.org/10.3390/v15091891	Omoga	2023	Transmission Dynamics of Crimean–Congo Haemorrhagic Fever Virus (CCHFV): Evidence of Circulation in Humans, Livestock, and Rodents in Diverse Ecologies in Kenya	Kenya	Baringo/Kajjiado	Marigat/Nguruman	2020-2021	Sheep		295		0.0983				ID Screen® CCHF Double Antigen Multi-species ELISA kit	3 sheep pools from Marigat and 1 pool from Nguruman RT-qPCR positive							Africa 3 lineage	publication says IgG positive but IDVet kit doesn't discriminate
https://doi.org/10.3390/v15091891	Omoga	2023	Transmission Dynamics of Crimean–Congo Haemorrhagic Fever Virus (CCHFV): Evidence of Circulation in Humans, Livestock, and Rodents in Diverse Ecologies in Kenya	Kenya	Baringo/Kajjiado	Marigat/Nguruman	2020-2021	Acomys sp.		1		0				ID Screen® CCHF Double Antigen Multi-species ELISA kit									publication says IgG positive but IDVet kit doesn't discriminate
https://doi.org/10.3390/v15091891	Omoga	2023	Transmission Dynamics of Crimean–Congo Haemorrhagic Fever Virus (CCHFV): Evidence of Circulation in Humans, Livestock, and Rodents in Diverse Ecologies in Kenya	Kenya	Baringo/Kajjiado	Marigat/Nguruman	2020-2021	Aethomys spp.		4		0				ID Screen® CCHF Double Antigen Multi-species ELISA kit									publication says IgG positive but IDVet kit doesn't discriminate
https://doi.org/10.3390/v15091891	Omoga	2023	Transmission Dynamics of Crimean–Congo Haemorrhagic Fever Virus (CCHFV): Evidence of Circulation in Humans, Livestock, and Rodents in Diverse Ecologies in Kenya	Kenya	Baringo/Kajjiado	Marigat/Nguruman	2020-2021	Arvicanthis spp.		6		0				ID Screen® CCHF Double Antigen Multi-species ELISA kit									publication says IgG positive but IDVet kit doesn't discriminate
https://doi.org/10.3390/v15091891	Omoga	2023	Transmission Dynamics of Crimean–Congo Haemorrhagic Fever Virus (CCHFV): Evidence of Circulation in Humans, Livestock, and Rodents in Diverse Ecologies in Kenya	Kenya	Baringo/Kajjiado	Marigat/Nguruman	2020-2021	Gerbilliscus spp.		3		0				ID Screen® CCHF Double Antigen Multi-species ELISA kit									publication says IgG positive but IDVet kit doesn't discriminate
https://doi.org/10.3390/v15091891	Omoga	2023	Transmission Dynamics of Crimean–Congo Haemorrhagic Fever Virus (CCHFV): Evidence of Circulation in Humans, Livestock, and Rodents in Diverse Ecologies in Kenya	Kenya	Baringo/Kajjiado	Marigat/Nguruman	2020-2021	Grammomys spp		2		0				ID Screen® CCHF Double Antigen Multi-species ELISA kit									publication says IgG positive but IDVet kit doesn't discriminate
https://doi.org/10.3390/v15091891	Omoga	2023	Transmission Dynamics of Crimean–Congo Haemorrhagic Fever Virus (CCHFV): Evidence of Circulation in Humans, Livestock, and Rodents in Diverse Ecologies in Kenya	Kenya	Baringo/Kajjiado	Marigat/Nguruman	2020-2021	Graphiurus sp.		1		0				ID Screen® CCHF Double Antigen Multi-species ELISA kit									publication says IgG positive but IDVet kit doesn't discriminate
https://doi.org/10.3390/v15091891	Omoga	2023	Transmission Dynamics of Crimean–Congo Haemorrhagic Fever Virus (CCHFV): Evidence of Circulation in Humans, Livestock, and Rodents in Diverse Ecologies in Kenya	Kenya	Baringo/Kajjiado	Marigat/Nguruman	2020-2021	Mastomys spp.		48		0.104				ID Screen® CCHF Double Antigen Multi-species ELISA kit									publication says IgG positive but IDVet kit doesn't discriminate
https://doi.org/10.3390/v15091891	Omoga	2023	Transmission Dynamics of Crimean–Congo Haemorrhagic Fever Virus (CCHFV): Evidence of Circulation in Humans, Livestock, and Rodents in Diverse Ecologies in Kenya	Kenya	Baringo/Kajjiado	Marigat/Nguruman	2020-2021	Mus sp.		1		0				ID Screen® CCHF Double Antigen Multi-species ELISA kit	3 Mus musculus pools RT-qPCR positive (Marigat)							Africa 3 lineage	publication says IgG positive but IDVet kit doesn't discriminate
https://doi.org/10.3390/v15091891	Omoga	2023	Transmission Dynamics of Crimean–Congo Haemorrhagic Fever Virus (CCHFV): Evidence of Circulation in Humans, Livestock, and Rodents in Diverse Ecologies in Kenya	Kenya	Baringo/Kajjiado	Marigat/Nguruman	2020-2021	Paraxerus sp.		1		0				ID Screen® CCHF Double Antigen Multi-species ELISA kit									publication says IgG positive but IDVet kit doesn't discriminate
https://doi.org/10.3390/v15091891	Omoga	2023	Transmission Dynamics of Crimean–Congo Haemorrhagic Fever Virus (CCHFV): Evidence of Circulation in Humans, Livestock, and Rodents in Diverse Ecologies in Kenya	Kenya	Baringo/Kajjiado	Marigat/Nguruman	2020-2021	Rattus spp.		26		0.038				ID Screen® CCHF Double Antigen Multi-species ELISA kit	1 Rattus rattus pool RT-qPCR positive (Marigat)							Africa 3 lineage	publication says IgG positive but IDVet kit doesn't discriminate
https://doi.org/10.3390/dairy2030034	Blanco-Penedo	2021	Seroepidemiology of Crimean-Congo Hemorrhagic Fever Virus (CCHFV) in Cattle across Three Livestock Pastoral Regions in Kenya	Kenya	Maasai Mara		2014 , 2016 , 2019	Cattle		61		0.31				ID Screen® CCHF Double Antigen Multi-species ELISA kit		age & season	multiple logistic mixed model with main predictors.
https://doi.org/10.3390/dairy2030034	Blanco-Penedo	2021	Seroepidemiology of Crimean-Congo Hemorrhagic Fever Virus (CCHFV) in Cattle across Three Livestock Pastoral Regions in Kenya	Kenya	Maasai Mara		2014 , 2016 , 2019	Sheep		23		0.0434				ID Screen® CCHF Double Antigen Multi-species ELISA kit		age & season	multiple logistic mixed model with main predictors.
https://doi.org/10.3390/dairy2030034	Blanco-Penedo	2021	Seroepidemiology of Crimean-Congo Hemorrhagic Fever Virus (CCHFV) in Cattle across Three Livestock Pastoral Regions in Kenya	Kenya	Maasai Mara		2014 , 2016 , 2019	Goats		17		0.294				ID Screen® CCHF Double Antigen Multi-species ELISA kit		age & season	multiple logistic mixed model with main predictors.
https+M262+A262:P263+A262:Q263+M262+A262:A262:P263	Blanco-Penedo	2021	Seroepidemiology of Crimean-Congo Hemorrhagic Fever Virus (CCHFV) in Cattle across Three Livestock Pastoral Regions in Kenya	Kenya	Nanyuki		2014 , 2016 , 2019	Cattle		9		0.777				ID Screen® CCHF Double Antigen Multi-species ELISA kit		age & season	multiple logistic mixed model with main predictors.
https://doi.org/10.3390/dairy2030034	Blanco-Penedo	2021	Seroepidemiology of Crimean-Congo Hemorrhagic Fever Virus (CCHFV) in Cattle across Three Livestock Pastoral Regions in Kenya	Kenya	Ol Pejeta Conservancy		2014 , 2016 , 2019	Cattle		78		0.256				ID Screen® CCHF Double Antigen Multi-species ELISA kit		age & season	multiple logistic mixed model with main predictors.
DOI: 10.3201/eid2202.151528	Kautman	2016	AP92-like Crimean-Congo Hemorrhagic Fever Virus in Hyalomma aegyptium Ticks, Algeria	Algeria	Laghouat Province	near Aflou	2009-2010	Testudo graeca tortoises		12											H. aegyptium	56 adults	0.286	KT99097 and KT99098	AP920like sequences
DOI: https://doi.org/10.3201/eid2912.230587	Guidoum	2023	Crimean-Congo Hemorrhagic Fever Virus Seropositivity among Dromedary Camels, Algeria, 2020–2021	Algeria	Biskra, El Oued, Touggourt, Ouaregla		2020-2021	Camels (dromedary)		294		0.748				ID Screen® CCHF Double Antigen Multi-species ELISA kit		age. Traditional & semi-traditional breeding systems,	mixed-effect logistic regression model
DOI: 10.1002/vms3.1322	Dahourou	2023	Serological evidence and factors associated with Crimean–Congo haemorrhagic fever in sheep in Burkina Faso	Burkina Faso	Dedougou	Passakongo, Noakuy, Kari	2020-2021	Sheep		82		0.2439				ID Screen® CCHF Double Antigen Multi-species ELISA kit		Municipality, age, presence of ticks	Univariable logistic regression
DOI: 10.1002/vms3.1322	Dahourou	2023	Serological evidence and factors associated with Crimean–Congo haemorrhagic fever in sheep in Burkina Faso	Burkina Faso	Safane	Nounou, Sodien, Safane	2020-2021	Sheep		91		0.0769				ID Screen® CCHF Double Antigen Multi-species ELISA kit		Municipality, age, presence of ticks	Univariable logistic regression
DOI: 10.1002/vms3.1322	Dahourou	2023	Serological evidence and factors associated with Crimean–Congo haemorrhagic fever in sheep in Burkina Faso	Burkina Faso	N'dorola	Sefina, Torokota, N'Dorola	2020-2021	Sheep		99		0.1919				ID Screen® CCHF Double Antigen Multi-species ELISA kit		Municipality, age, presence of ticks	Univariable logistic regression
DOI: 10.1002/vms3.1322	Dahourou	2023	Serological evidence and factors associated with Crimean–Congo haemorrhagic fever in sheep in Burkina Faso	Burkina Faso	Sindou	Sindo, Blini, Lerasso	2020-2021	Sheep		92		0.087				ID Screen® CCHF Double Antigen Multi-species ELISA kit		Municipality, age, presence of ticks	Univariable logistic regression
https://doi.org/10.1371/journal.pone.0288587	Nyakarahuka	2023	Seroepidemiological investigation of Crimean Congo hemorrhagic fever virus in livestock in Uganda, 2017	Uganda		Rakai, Nakasongola, Kalangala islands, Nakaseke, Mpigi (Central Uganda), Serere, Mayuge, Bududa, Kamuli, Tororo (EasternUganda), Apac, Arua, Moyo, Karenga, Agago, Lamwo, Moroto, Amudat (Northern Uganda), Isingiro, Ntungamo, Bushenyi, Kamwenge, Kitagwenda, Kiruhura, Buliisa, Kikuube, Bundibugyo, and Kasese (Western Uganda)	2017	Cattle		1732		0.169	0.169			in House anti-IgG ELISA		region, age, female,							contact author for regional breakdown
https://doi.org/10.1371/journal.pone.0288587	Nyakarahuka	2023	Seroepidemiological investigation of Crimean Congo hemorrhagic fever virus in livestock in Uganda, 2017	Uganda		Rakai, Nakasongola, Kalangala islands, Nakaseke, Mpigi (Central Uganda), Serere, Mayuge, Bududa, Kamuli, Tororo (EasternUganda), Apac, Arua, Moyo, Karenga, Agago, Lamwo, Moroto, Amudat (Northern Uganda), Isingiro, Ntungamo, Bushenyi, Kamwenge, Kitagwenda, Kiruhura, Buliisa, Kikuube, Bundibugyo, and Kasese (Western Uganda)	2017	Goats		1091		0.487	0.487			in House anti-IgG ELISA		region, age, female,							contact author for regional breakdown
https://doi.org/10.1371/journal.pone.0288587	Nyakarahuka	2023	Seroepidemiological investigation of Crimean Congo hemorrhagic fever virus in livestock in Uganda, 2017	Uganda		Rakai, Nakasongola, Kalangala islands, Nakaseke, Mpigi (Central Uganda), Serere, Mayuge, Bududa, Kamuli, Tororo (EasternUganda), Apac, Arua, Moyo, Karenga, Agago, Lamwo, Moroto, Amudat (Northern Uganda), Isingiro, Ntungamo, Bushenyi, Kamwenge, Kitagwenda, Kiruhura, Buliisa, Kikuube, Bundibugyo, and Kasese (Western Uganda)	2017	Sheep		358		0.492	0.492			in House anti-IgG ELISA		region, age, female,							contact author for regional breakdown
https://doi.org/10.1186/s12879-023-08779-8	El Ghassem	2023	Risk factors associated with Crimean-Congo hemorrhagic fever virus circulation among human, livestock and ticks in Mauritania through a one health retrospective study	Mauritania	Adrar		2019-2021	Sheep		19	0	0				ID Screen® CCHF Double Antigen Multi-species ELISA kit		age, location, sheep higher risk than goats	multivariate logistic regression model
https://doi.org/10.1186/s12879-023-08779-8	El Ghassem	2023	Risk factors associated with Crimean-Congo hemorrhagic fever virus circulation among human, livestock and ticks in Mauritania through a one health retrospective study	Mauritania	Assaba		2019-2021	Sheep		48	7	0.146				ID Screen® CCHF Double Antigen Multi-species ELISA kit		age, location, sheep higher risk than goats	multivariate logistic regression model
https://doi.org/10.1186/s12879-023-08779-8	El Ghassem	2023	Risk factors associated with Crimean-Congo hemorrhagic fever virus circulation among human, livestock and ticks in Mauritania through a one health retrospective study	Mauritania	Brakna		2019-2021	Sheep		76	12	0.158				ID Screen® CCHF Double Antigen Multi-species ELISA kit		age, location, sheep higher risk than goats	multivariate logistic regression model
https://doi.org/10.1186/s12879-023-08779-8	El Ghassem	2023	Risk factors associated with Crimean-Congo hemorrhagic fever virus circulation among human, livestock and ticks in Mauritania through a one health retrospective study	Mauritania	Gorgol		2019-2021	Sheep		47	1	0.021				ID Screen® CCHF Double Antigen Multi-species ELISA kit		age, location, sheep higher risk than goats	multivariate logistic regression model
https://doi.org/10.1186/s12879-023-08779-8	El Ghassem	2023	Risk factors associated with Crimean-Congo hemorrhagic fever virus circulation among human, livestock and ticks in Mauritania through a one health retrospective study	Mauritania	Guidimagha		2019-2021	Sheep		77	3	0.039				ID Screen® CCHF Double Antigen Multi-species ELISA kit		age, location, sheep higher risk than goats	multivariate logistic regression model
https://doi.org/10.1186/s12879-023-08779-8	El Ghassem	2023	Risk factors associated with Crimean-Congo hemorrhagic fever virus circulation among human, livestock and ticks in Mauritania through a one health retrospective study	Mauritania	Hodh Echarghi		2019-2021	Sheep		76	21	0.276				ID Screen® CCHF Double Antigen Multi-species ELISA kit		age, location, sheep higher risk than goats	multivariate logistic regression model
https://doi.org/10.1186/s12879-023-08779-8	El Ghassem	2023	Risk factors associated with Crimean-Congo hemorrhagic fever virus circulation among human, livestock and ticks in Mauritania through a one health retrospective study	Mauritania	Hodh Elgharbi		2019-2021	Sheep		71	17	30% (23.94%)				ID Screen® CCHF Double Antigen Multi-species ELISA kit		age, location, sheep higher risk than goats	multivariate logistic regression model						percentage calculation disgrees with my own, my value in brackets
https://doi.org/10.1186/s12879-023-08779-8	El Ghassem	2023	Risk factors associated with Crimean-Congo hemorrhagic fever virus circulation among human, livestock and ticks in Mauritania through a one health retrospective study	Mauritania	Inchiri		2019-2021	Sheep		6	0	0				ID Screen® CCHF Double Antigen Multi-species ELISA kit		age, location, sheep higher risk than goats	multivariate logistic regression model
https://doi.org/10.1186/s12879-023-08779-8	El Ghassem	2023	Risk factors associated with Crimean-Congo hemorrhagic fever virus circulation among human, livestock and ticks in Mauritania through a one health retrospective study	Mauritania	Dakhlet Nouadhibou		2019-2021	Sheep		18	11	0.611				ID Screen® CCHF Double Antigen Multi-species ELISA kit		age, location, sheep higher risk than goats	multivariate logistic regression model
https://doi.org/10.1186/s12879-023-08779-8	El Ghassem	2023	Risk factors associated with Crimean-Congo hemorrhagic fever virus circulation among human, livestock and ticks in Mauritania through a one health retrospective study	Mauritania	Tagant		2019-2021	Sheep		17	1	0.059				ID Screen® CCHF Double Antigen Multi-species ELISA kit		age, location, sheep higher risk than goats	multivariate logistic regression model
https://doi.org/10.1186/s12879-023-08779-8	El Ghassem	2023	Risk factors associated with Crimean-Congo hemorrhagic fever virus circulation among human, livestock and ticks in Mauritania through a one health retrospective study	Mauritania	Trarza		2019-2021	Sheep		47	18	0.383				ID Screen® CCHF Double Antigen Multi-species ELISA kit		age, location, sheep higher risk than goats	multivariate logistic regression model
https://doi.org/10.1186/s12879-023-08779-9	El Ghassem	2023	Risk factors associated with Crimean-Congo hemorrhagic fever virus circulation among human, livestock and ticks in Mauritania through a one health retrospective study	Mauritania	Adrar		2019-2021	Goats		53	5	0.094				ID Screen® CCHF Double Antigen Multi-species ELISA kit		age, location	multivariate logistic regression model
https://doi.org/10.1186/s12879-023-08779-10	El Ghassem	2023	Risk factors associated with Crimean-Congo hemorrhagic fever virus circulation among human, livestock and ticks in Mauritania through a one health retrospective study	Mauritania	Assaba		2019-2021	Goats		28	1	0.036				ID Screen® CCHF Double Antigen Multi-species ELISA kit		age, location	multivariate logistic regression model
https://doi.org/10.1186/s12879-023-08779-11	El Ghassem	2023	Risk factors associated with Crimean-Congo hemorrhagic fever virus circulation among human, livestock and ticks in Mauritania through a one health retrospective study	Mauritania	Brakna		2019-2021	Goats		29	1	0.034				ID Screen® CCHF Double Antigen Multi-species ELISA kit		age, location	multivariate logistic regression model
https://doi.org/10.1186/s12879-023-08779-12	El Ghassem	2023	Risk factors associated with Crimean-Congo hemorrhagic fever virus circulation among human, livestock and ticks in Mauritania through a one health retrospective study	Mauritania	Gorgol		2019-2021	Goats		42	4	0.095				ID Screen® CCHF Double Antigen Multi-species ELISA kit		age, location	multivariate logistic regression model
https://doi.org/10.1186/s12879-023-08779-13	El Ghassem	2023	Risk factors associated with Crimean-Congo hemorrhagic fever virus circulation among human, livestock and ticks in Mauritania through a one health retrospective study	Mauritania	Guidimagha		2019-2021	Goats		281	1	3.6% (0.36%)				ID Screen® CCHF Double Antigen Multi-species ELISA kit		age, location	multivariate logistic regression model						percentage calculation disgrees with my own, my value in brackets
https://doi.org/10.1186/s12879-023-08779-14	El Ghassem	2023	Risk factors associated with Crimean-Congo hemorrhagic fever virus circulation among human, livestock and ticks in Mauritania through a one health retrospective study	Mauritania	Hodh Echarghi		2019-2021	Goats		12	1	0.083				ID Screen® CCHF Double Antigen Multi-species ELISA kit		age, location	multivariate logistic regression model
https://doi.org/10.1186/s12879-023-08779-15	El Ghassem	2023	Risk factors associated with Crimean-Congo hemorrhagic fever virus circulation among human, livestock and ticks in Mauritania through a one health retrospective study	Mauritania	Hodh Elgharbi		2019-2021	Goats		37	8	12.6% (21.62)				ID Screen® CCHF Double Antigen Multi-species ELISA kit		age, location	multivariate logistic regression model						percentage calculation disgrees with my own, my value in brackets
https://doi.org/10.1186/s12879-023-08779-16	El Ghassem	2023	Risk factors associated with Crimean-Congo hemorrhagic fever virus circulation among human, livestock and ticks in Mauritania through a one health retrospective study	Mauritania	Inchiri		2019-2021	Goats		52	1	0.019				ID Screen® CCHF Double Antigen Multi-species ELISA kit		age, location	multivariate logistic regression model
https://doi.org/10.1186/s12879-023-08779-17	El Ghassem	2023	Risk factors associated with Crimean-Congo hemorrhagic fever virus circulation among human, livestock and ticks in Mauritania through a one health retrospective study	Mauritania	Dakhlet Nouadhibou		2019-2021	Goats		28	5	17.8% (17.86%)				ID Screen® CCHF Double Antigen Multi-species ELISA kit		age, location	multivariate logistic regression model						percentage calculation disgrees with my own, my value in brackets
https://doi.org/10.1186/s12879-023-08779-18	El Ghassem	2023	Risk factors associated with Crimean-Congo hemorrhagic fever virus circulation among human, livestock and ticks in Mauritania through a one health retrospective study	Mauritania	Tagant		2019-2021	Goats		73	4	0.055				ID Screen® CCHF Double Antigen Multi-species ELISA kit		age, location	multivariate logistic regression model
https://doi.org/10.1186/s12879-023-08779-19	El Ghassem	2023	Risk factors associated with Crimean-Congo hemorrhagic fever virus circulation among human, livestock and ticks in Mauritania through a one health retrospective study	Mauritania	Tiris Zemour		2019-2021	Goats		37	1	0.027				ID Screen® CCHF Double Antigen Multi-species ELISA kit		age, location	multivariate logistic regression model
https://doi.org/10.1186/s12879-023-08779-20	El Ghassem	2023	Risk factors associated with Crimean-Congo hemorrhagic fever virus circulation among human, livestock and ticks in Mauritania through a one health retrospective study	Mauritania	Trarza		2019-2021	Goats		58	11	18.9% (18.97%)				ID Screen® CCHF Double Antigen Multi-species ELISA kit		age, location	multivariate logistic regression model						percentage calculation disgrees with my own, my value in brackets
https://doi.org/10.1186/s12879-023-08779-21	El Ghassem	2023	Risk factors associated with Crimean-Congo hemorrhagic fever virus circulation among human, livestock and ticks in Mauritania through a one health retrospective study	Mauritania	Adrar		2019-2021	Dromedary camels		31	24	77.4% (77.42%)				ID Screen® CCHF Double Antigen Multi-species ELISA kit		age, type of vegetation cover	multivariate logistic regression model						percentage calculation disgrees with my own, my value in brackets
https://doi.org/10.1186/s12879-023-08779-22	El Ghassem	2023	Risk factors associated with Crimean-Congo hemorrhagic fever virus circulation among human, livestock and ticks in Mauritania through a one health retrospective study	Mauritania	Assaba		2019-2021	Dromedary camels		30	25	83.3% (83.33%)				ID Screen® CCHF Double Antigen Multi-species ELISA kit		age, type of vegetation cover	multivariate logistic regression model						percentage calculation disgrees with my own, my value in brackets
https://doi.org/10.1186/s12879-023-08779-23	El Ghassem	2023	Risk factors associated with Crimean-Congo hemorrhagic fever virus circulation among human, livestock and ticks in Mauritania through a one health retrospective study	Mauritania	Brakna		2019-2021	Dromedary camels		6	6	1				ID Screen® CCHF Double Antigen Multi-species ELISA kit		age, type of vegetation cover	multivariate logistic regression model
https://doi.org/10.1186/s12879-023-08779-24	El Ghassem	2023	Risk factors associated with Crimean-Congo hemorrhagic fever virus circulation among human, livestock and ticks in Mauritania through a one health retrospective study	Mauritania	Guidimagha		2019-2021	Dromedary camels		8	8	1				ID Screen® CCHF Double Antigen Multi-species ELISA kit		age, type of vegetation cover	multivariate logistic regression model
https://doi.org/10.1186/s12879-023-08779-25	El Ghassem	2023	Risk factors associated with Crimean-Congo hemorrhagic fever virus circulation among human, livestock and ticks in Mauritania through a one health retrospective study	Mauritania	Hodh Echarghi		2019-2021	Dromedary camels		15	14	0.933				ID Screen® CCHF Double Antigen Multi-species ELISA kit		age, type of vegetation cover	multivariate logistic regression model
https://doi.org/10.1186/s12879-023-08779-26	El Ghassem	2023	Risk factors associated with Crimean-Congo hemorrhagic fever virus circulation among human, livestock and ticks in Mauritania through a one health retrospective study	Mauritania	Hodh Elgharbi		2019-2021	Dromedary camels		15	14	0.933				ID Screen® CCHF Double Antigen Multi-species ELISA kit		age, type of vegetation cover	multivariate logistic regression model
https://doi.org/10.1186/s12879-023-08779-27	El Ghassem	2023	Risk factors associated with Crimean-Congo hemorrhagic fever virus circulation among human, livestock and ticks in Mauritania through a one health retrospective study	Mauritania	Tagant		2019-2021	Dromedary camels		29	27	0.931				ID Screen® CCHF Double Antigen Multi-species ELISA kit		age, type of vegetation cover	multivariate logistic regression model
https://doi.org/10.1186/s12879-023-08779-28	El Ghassem	2023	Risk factors associated with Crimean-Congo hemorrhagic fever virus circulation among human, livestock and ticks in Mauritania through a one health retrospective study	Mauritania	Tiris Zemour		2019-2021	Dromedary camels		30	29	0.966				ID Screen® CCHF Double Antigen Multi-species ELISA kit		age, type of vegetation cover	multivariate logistic regression model
https://doi.org/10.1186/s12879-023-08779-29	El Ghassem	2023	Risk factors associated with Crimean-Congo hemorrhagic fever virus circulation among human, livestock and ticks in Mauritania through a one health retrospective study	Mauritania	Trarza		2019-2021	Dromedary camels		27	26	0.963				ID Screen® CCHF Double Antigen Multi-species ELISA kit		age, type of vegetation cover	multivariate logistic regression model
https://doi.org/10.1186/s12879-023-08779-30	El Ghassem	2023	Risk factors associated with Crimean-Congo hemorrhagic fever virus circulation among human, livestock and ticks in Mauritania through a one health retrospective study	Mauritania	Assaba		2019-2021	Cattle		30	28	0.933				ID Screen® CCHF Double Antigen Multi-species ELISA kit		age, type of vegetation cover	multivariate logistic regression model
https://doi.org/10.1186/s12879-023-08779-31	El Ghassem	2023	Risk factors associated with Crimean-Congo hemorrhagic fever virus circulation among human, livestock and ticks in Mauritania through a one health retrospective study	Mauritania	Brakna		2019-2021	Cattle		30	29	96.6% (96.67%)				ID Screen® CCHF Double Antigen Multi-species ELISA kit		age, type of vegetation cover	multivariate logistic regression model						percentage calculation disgrees with my own, my value in brackets
https://doi.org/10.1186/s12879-023-08779-32	El Ghassem	2023	Risk factors associated with Crimean-Congo hemorrhagic fever virus circulation among human, livestock and ticks in Mauritania through a one health retrospective study	Mauritania	Gorgol		2019-2021	Cattle		30	24	0.8				ID Screen® CCHF Double Antigen Multi-species ELISA kit		age, type of vegetation cover	multivariate logistic regression model
https://doi.org/10.1186/s12879-023-08779-33	El Ghassem	2023	Risk factors associated with Crimean-Congo hemorrhagic fever virus circulation among human, livestock and ticks in Mauritania through a one health retrospective study	Mauritania	Guidimagha		2019-2021	Cattle		30	20	0.666				ID Screen® CCHF Double Antigen Multi-species ELISA kit		age, type of vegetation cover	multivariate logistic regression model
https://doi.org/10.1186/s12879-023-08779-34	El Ghassem	2023	Risk factors associated with Crimean-Congo hemorrhagic fever virus circulation among human, livestock and ticks in Mauritania through a one health retrospective study	Mauritania	Hodh Echarghi		2019-2021	Cattle		30	20	0.666				ID Screen® CCHF Double Antigen Multi-species ELISA kit		age, type of vegetation cover	multivariate logistic regression model
https://doi.org/10.1186/s12879-023-08779-35	El Ghassem	2023	Risk factors associated with Crimean-Congo hemorrhagic fever virus circulation among human, livestock and ticks in Mauritania through a one health retrospective study	Mauritania	Hodh Elgharbi		2019-2021	Cattle		30	29	0.966				ID Screen® CCHF Double Antigen Multi-species ELISA kit		age, type of vegetation cover	multivariate logistic regression model
https://doi.org/10.1186/s12879-023-08779-36	El Ghassem	2023	Risk factors associated with Crimean-Congo hemorrhagic fever virus circulation among human, livestock and ticks in Mauritania through a one health retrospective study	Mauritania	Tagant		2019-2021	Cattle		30	13	0.433				ID Screen® CCHF Double Antigen Multi-species ELISA kit		age, type of vegetation cover	multivariate logistic regression model
https://doi.org/10.1186/s12879-023-08779-37	El Ghassem	2023	Risk factors associated with Crimean-Congo hemorrhagic fever virus circulation among human, livestock and ticks in Mauritania through a one health retrospective study	Mauritania	Trarza		2019-2021	Cattle		30	16	0.533				ID Screen® CCHF Double Antigen Multi-species ELISA kit		age, type of vegetation cover	multivariate logistic regression model
PMID: 25013	Darwish	1978	Results of a preliminary seroepidemiological survey for Crimean-Congo hemorrhagic fever virus in Egypt	Egypt		Cairo		equine (donkeys, horses, mules)		71	0	0				Complement-fixation									full text not availables
PMID: 25013	Darwish	1978	Results of a preliminary seroepidemiological survey for Crimean-Congo hemorrhagic fever virus in Egypt	Egypt		Cairo Abattoir		pigs		46	0	0				Complement-fixation									full text not availables
PMID: 25013	Darwish	1978	Results of a preliminary seroepidemiological survey for Crimean-Congo hemorrhagic fever virus in Egypt	Egypt		Cairo Abattoir		cows		43	0	0				Complement-fixation									full text not availables
PMID: 25013	Darwish	1978	Results of a preliminary seroepidemiological survey for Crimean-Congo hemorrhagic fever virus in Egypt	Egypt		Cairo Abattoir		buffalo		47	0	0				Complement-fixation									full text not availables
PMID: 25013	Darwish	1978	Results of a preliminary seroepidemiological survey for Crimean-Congo hemorrhagic fever virus in Egypt	Egypt		Cairo Abattoir		Camels		34	3	0.088				Complement-fixation									full text not availables
PMID: 25013	Darwish	1978	Results of a preliminary seroepidemiological survey for Crimean-Congo hemorrhagic fever virus in Egypt	Egypt		Cairo Abattoir		Sheep		52	12	0.231				Complement-fixation									full text not availables
PMID: 2112203	Morrill	1990	Serological evidence of Crimean-Congo haemorrhagic fever viral infection among camels imported into Egypt.	Egypt (Kenya/Sudan)	Southern Egypt	Aswan quarantine station	1986-1987	Camels		4301		14% ( 12% in Camels from Sudan; 26% in Camels from Kenya)				Agar Gel diffusion	Indirect fluorescent antibody technique								full text not available
PMID: 2112203	Morrill	1990	Serological evidence of Crimean-Congo haemorrhagic fever viral infection among camels imported into Egypt.	Kenya		Aswan quarantine station	1986-1987	Camels		499		0.12				Agar Gel diffusion	Indirect fluorescent antibody technique								Total numbers gained from Spengler 2016
PMID: 2112203	Morrill	1990	Serological evidence of Crimean-Congo haemorrhagic fever viral infection among camels imported into Egypt.	Sudan		Aswan quarantine station	1986-1987	Camels		3802		0.26				Agar Gel diffusion	Indirect fluorescent antibody technique								Total numbers gained from Spengler 2016
doi: 10.4269/ajtmh.1997.57.519.	Khan	1997	AN OUTBREAK OF CRIMEAN-CONGO HEMORRHAGIC FEVER IN THE UNITED ARAB EMIRATES, 1994-1995	Somalia		Abattoirs in Sharjah, Fujairah, Dubai and Al Ain		Cattle		16	1	0.0625				In house IgG ELISA				6 animals in Dubai abattoir	H dromedarii (1), H impelatum (3), H marginatum (7), H erythraeum (1), H. excavatum (4), A. gemma (2), A lepidum(1), R pulchellus (9), R. evertsi (2)	29	10.34% ( 2 x H. excavatum, 1 x H. impelatum)		ticks tested with antigen ELISA, positives tested by RT-qPCR
doi: 10.4269/ajtmh.1997.57.519.	Khan	1997	AN OUTBREAK OF CRIMEAN-CONGO HEMORRHAGIC FEVER IN THE UNITED ARAB EMIRATES, 1994-1995	Somalia		Abattoirs in Sharjah, Fujairah, Dubai and Al Ain		Sheep		12	6	0.5				In house IgG ELISA
doi: 10.4269/ajtmh.1997.57.519.	Khan	1997	AN OUTBREAK OF CRIMEAN-CONGO HEMORRHAGIC FEVER IN THE UNITED ARAB EMIRATES, 1994-1995	Somalia		Abattoirs in Sharjah, Fujairah, Dubai and Al Ain		Goats		14	3	0.2143				In house IgG ELISA				4 animals at Dubai abattoir	H erythraeum (1), H. anatolicum (2), R. appendiculatus (1), R. evertsi (1)	6	16.67% (1 H. anatolicum)		ticks tested with antigen ELISA, positives tested by RT-qPCR
doi: 10.4269/ajtmh.1997.57.519.	Khan	1997	AN OUTBREAK OF CRIMEAN-CONGO HEMORRHAGIC FEVER IN THE UNITED ARAB EMIRATES, 1994-1995	Iran		Abattoirs in Sharjah, Fujairah, Dubai and Al Ain		Sheep		2	0	0				In house IgG ELISA				1 sheep at Dubai abattoir	Hyalomma sp. (5)	5	0		ticks tested with antigen ELISA, positives tested by RT-qPCR
doi: 10.4269/ajtmh.1997.57.519.	Khan	1997	AN OUTBREAK OF CRIMEAN-CONGO HEMORRHAGIC FEVER IN THE UNITED ARAB EMIRATES, 1994-1995	Iran		Abattoirs in Sharjah, Fujairah, Dubai and Al Ain		Goats		5	2	0.4				In house IgG ELISA
doi: 10.4269/ajtmh.1997.57.519.	Khan	1997	AN OUTBREAK OF CRIMEAN-CONGO HEMORRHAGIC FEVER IN THE UNITED ARAB EMIRATES, 1994-1995	Pakistan		Abattoirs in Sharjah, Fujairah, Dubai and Al Ain		Cattle		1	0	0				In house IgG ELISA
doi: 10.4269/ajtmh.1997.57.519.	Khan	1997	AN OUTBREAK OF CRIMEAN-CONGO HEMORRHAGIC FEVER IN THE UNITED ARAB EMIRATES, 1994-1995	Pakistan		Abattoirs in Sharjah, Fujairah, Dubai and Al Ain		Goats		1	0	0				In house IgG ELISA
doi: 10.4269/ajtmh.1997.57.519.	Khan	1997	AN OUTBREAK OF CRIMEAN-CONGO HEMORRHAGIC FEVER IN THE UNITED ARAB EMIRATES, 1994-1995	Pakistan		Abattoirs in Sharjah, Fujairah, Dubai and Al Ain		Camels		1	1	1				In house IgG ELISA
doi: 10.4269/ajtmh.1997.57.519.	Khan	1997	AN OUTBREAK OF CRIMEAN-CONGO HEMORRHAGIC FEVER IN THE UNITED ARAB EMIRATES, 1994-1995	United Arab Emirates	Al ain, Sharjah, Fujairah			Cattle		34	0	0				In house IgG ELISA
doi: 10.4269/ajtmh.1997.57.519.	Khan	1997	AN OUTBREAK OF CRIMEAN-CONGO HEMORRHAGIC FEVER IN THE UNITED ARAB EMIRATES, 1994-1995	United Arab Emirates	Al ain, Sharjah, Fujairah			Sheep		30	0	0				In house IgG ELISA
doi: 10.4269/ajtmh.1997.57.519.	Khan	1997	AN OUTBREAK OF CRIMEAN-CONGO HEMORRHAGIC FEVER IN THE UNITED ARAB EMIRATES, 1994-1995	United Arab Emirates	Al ain, Sharjah, Fujairah			Goats		21	0	0				In house IgG ELISA
doi: 10.4269/ajtmh.1997.57.519.	Khan	1997	AN OUTBREAK OF CRIMEAN-CONGO HEMORRHAGIC FEVER IN THE UNITED ARAB EMIRATES, 1994-1995	United Arab Emirates	Al ain, Sharjah, Fujairah			Camels		80	5	0.0625				In house IgG ELISA				32 animals from Al Ain abattoir	H dromedarii (139), H impelatum (3)	142	0		ticks tested with antigen ELISA, positives tested by RT-qPCR
doi: 10.4269/ajtmh.1997.57.519.	Khan	1997	AN OUTBREAK OF CRIMEAN-CONGO HEMORRHAGIC FEVER IN THE UNITED ARAB EMIRATES, 1994-1995	Sudan		Abattoirs in Sharjah, Fujairah, Dubai and Al Ain		Camels		13	1	0.0769				In house IgG ELISA
doi: 10.4269/ajtmh.1997.57.519.	Khan	1997	AN OUTBREAK OF CRIMEAN-CONGO HEMORRHAGIC FEVER IN THE UNITED ARAB EMIRATES, 1994-1995	Australia		Abattoirs in Sharjah, Fujairah, Dubai and Al Ain		Sheep		30	0	0				In house IgG ELISA
doi: 10.4269/ajtmh.1997.57.519.	Khan	1997	AN OUTBREAK OF CRIMEAN-CONGO HEMORRHAGIC FEVER IN THE UNITED ARAB EMIRATES, 1994-1995	India		Abattoirs in Sharjah, Fujairah, Dubai and Al Ain		Goats		1	0	0				In house IgG ELISA
doi: 10.4269/ajtmh.1997.57.519.	Khan	1997	AN OUTBREAK OF CRIMEAN-CONGO HEMORRHAGIC FEVER IN THE UNITED ARAB EMIRATES, 1994-1995	Netherlands		Abattoirs in Sharjah, Fujairah, Dubai and Al Ain		Cattle		7	0	0				In house IgG ELISA
	Chumakov	1972	Detection of antibodies to CHF in wild and domestic animal blood sera from Iran and Africa	Kenya/Uganda				Cattle		93		0.763				Agar gel diffusion precipitation									Unable to find paper, information garnerned from Spengler 2016
	Chumakov	1972	Detection of antibodies to CHF in wild and domestic animal blood sera from Iran and Africa	Kenya/Uganda				Misc wild animals		162		0.019				Agar gel diffusion precipitation									Unable to find paper, information garnerned from Spengler 2016
	Chumakov	1972	Detection of antibodies to CHF in wild and domestic animal blood sera from Iran and Africa	Iran				Miscellanous rodents		175		0.029				Agar gel diffusion precipitation									Unable to find paper, information garnerned from Spengler 2016
	Chumakov	1972	Detection of antibodies to CHF in wild and domestic animal blood sera from Iran and Africa	Iran				Camels		99		0.191				Agar gel diffusion precipitation									Unable to find paper, information garnerned from Spengler 2016
	Chumakov	1972	Detection of antibodies to CHF in wild and domestic animal blood sera from Iran and Africa	Iran				Cattle		100		0.19				Agar gel diffusion precipitation									Unable to find paper, information garnerned from Spengler 2016
	Chumakov	1972	Detection of antibodies to CHF in wild and domestic animal blood sera from Iran and Africa	Iran				Goats/Sheep		201		0.45				Agar gel diffusion precipitation									Unable to find paper, information garnerned from Spengler 2016
PMID: 6427128	Umoh	1983	Prevalence of antibodies to Crimean-haemorrhagic fever-Congo virus in cattle in northern Nigeria	Nigeria	Northern Nigeria			Cattle		1164		0.257				Agar gel diffusion precipitation									Unable to find paper, information garnerned from Spengler 2016
	Chunikhin	1969	Results investigating human and domestic and wild animal blood sera in the Senegalese Republic (Western Africa) for antibodies to Crimean hemorrhagic fever virus.	Senegal				Cattle		1269		0.061				Agar gel diffusion precipitation									Unable to find paper, information garnerned from Spengler 2016
	Chunikhin	1969	Results investigating human and domestic and wild animal blood sera in the Senegalese Republic (Western Africa) for antibodies to Crimean hemorrhagic fever virus.	Senegal				Misc. small ruminants/livestock		1269		0.061				Agar gel diffusion precipitation									Unable to find paper, information garnerned from Spengler 2016
	Chunikhin	1969	Results investigating human and domestic and wild animal blood sera in the Senegalese Republic (Western Africa) for antibodies to Crimean hemorrhagic fever virus.	Senegal				Genet (Genetta g. senegalensis)				positive				unknown									Unable to find paper, information garnerned from Spengler 2016
DOI: 10.4269/ajtmh.1987.36.120	Swanepoel	1987	Epidemiologic and clinical features of Crimean-Congo hemorrhagic fever in Southern Africa.	South Africa				Cattle		8667		0.28				Reverse Passive Hemagglutination inhibition	Indirect Immunofluorescence assay & immunodiffusion screening
DOI: 10.4269/ajtmh.1987.36.120	Swanepoel	1987	Epidemiologic and clinical features of Crimean-Congo hemorrhagic fever in Southern Africa.	Zimbabwe				Cattle		763		0.45				Reverse Passive Hemagglutination inhibition	Indirect Immunofluorescence assay & immunodiffusion screening
	Swanepoel	1985	Investigations following initial recognition of Crimean-Congo haemorrhagic fever in South Africa and the diagnosis of 2 further cases	South Africa			1983-1985	Cattle		6128	1624	0.265				Reverse Passive Hemagglutination inhibition
	Kirya et al	1972	Preliminary report on investigating animal sera from East Africa for antibodies to Congo virus by the agar gel diffusion and precipitation method	Uganda				Cattle		104		0.365				Agar gel diffusion precipitation									Unable to find paper, information garnerned from Spengler 2016
	Kirya et al	1972	Antibody to Crimean-Congo hemorrhagic fever virus in wild mammals from southern Africa.	South Africa/Zimbabwe				Domestic dog		1978	118	0.06				Reverse Passive Hemagglutination inhibition	Indirect Immunofluorescence assay & immunodiffusion screening
	Kirya et al	1972	Antibody to Crimean-Congo hemorrhagic fever virus in wild mammals from southern Africa.	South Africa/Zimbabwe				Black-backed jackal		6	0	0				Reverse Passive Hemagglutination inhibition
	Kirya et al	1972	Antibody to Crimean-Congo hemorrhagic fever virus in wild mammals from southern Africa.	South Africa/Zimbabwe				Cape fox		1	0	0				Reverse Passive Hemagglutination inhibition
	Kirya et al	1972	Antibody to Crimean-Congo hemorrhagic fever virus in wild mammals from southern Africa.	South Africa/Zimbabwe				Bat-eared fox		10	0	0				Reverse Passive Hemagglutination inhibition
	Kirya et al	1972	Antibody to Crimean-Congo hemorrhagic fever virus in wild mammals from southern Africa.	South Africa/Zimbabwe				Clawless otter		1	0	0				Reverse Passive Hemagglutination inhibition
	Kirya et al	1972	Antibody to Crimean-Congo hemorrhagic fever virus in wild mammals from southern Africa.	South Africa/Zimbabwe				Honey badger		1	0	0				Reverse Passive Hemagglutination inhibition
	Kirya et al	1972	Antibody to Crimean-Congo hemorrhagic fever virus in wild mammals from southern Africa.	South Africa/Zimbabwe				striped polecat		5	0	0				Reverse Passive Hemagglutination inhibition
	Kirya et al	1972	Antibody to Crimean-Congo hemorrhagic fever virus in wild mammals from southern Africa.	South Africa/Zimbabwe				Water mongoose		1	0	0				Reverse Passive Hemagglutination inhibition
	Kirya et al	1972	Antibody to Crimean-Congo hemorrhagic fever virus in wild mammals from southern Africa.	South Africa/Zimbabwe				Yellow mongoose		7	0	0				Reverse Passive Hemagglutination inhibition
	Kirya et al	1972	Antibody to Crimean-Congo hemorrhagic fever virus in wild mammals from southern Africa.	South Africa/Zimbabwe				Cape grey mongoose		1	0	0				Reverse Passive Hemagglutination inhibition
	Kirya et al	1972	Antibody to Crimean-Congo hemorrhagic fever virus in wild mammals from southern Africa.	South Africa/Zimbabwe				Banded mongoose		1	0	0				Reverse Passive Hemagglutination inhibition
	Kirya et al	1972	Antibody to Crimean-Congo hemorrhagic fever virus in wild mammals from southern Africa.	South Africa/Zimbabwe				Suricate		3	1	0.333				Reverse Passive Hemagglutination inhibition
	Kirya et al	1972	Antibody to Crimean-Congo hemorrhagic fever virus in wild mammals from southern Africa.	South Africa/Zimbabwe				Small-spotted genet		10	0	0				Reverse Passive Hemagglutination inhibition
	Kirya et al	1972	Antibody to Crimean-Congo hemorrhagic fever virus in wild mammals from southern Africa.	South Africa/Zimbabwe				Aardwolf		4	0	0				Reverse Passive Hemagglutination inhibition
	Kirya et al	1972	Antibody to Crimean-Congo hemorrhagic fever virus in wild mammals from southern Africa.	South Africa/Zimbabwe				Cheetah		1	0	0				Reverse Passive Hemagglutination inhibition
	Kirya et al	1972	Antibody to Crimean-Congo hemorrhagic fever virus in wild mammals from southern Africa.	South Africa/Zimbabwe				Caracal		1	0	0				Reverse Passive Hemagglutination inhibition
	Kirya et al	1972	Antibody to Crimean-Congo hemorrhagic fever virus in wild mammals from southern Africa.	South Africa/Zimbabwe				Wild Cat		17	0	0				Reverse Passive Hemagglutination inhibition
	Kirya et al	1972	Antibody to Crimean-Congo hemorrhagic fever virus in wild mammals from southern Africa.	South Africa/Zimbabwe				Small spotted cat		3	0	0				Reverse Passive Hemagglutination inhibition
	Kirya et al	1972	Antibody to Crimean-Congo hemorrhagic fever virus in wild mammals from southern Africa.	South Africa/Zimbabwe				Leopard		1	0	0				Reverse Passive Hemagglutination inhibition
	Kirya et al	1972	Antibody to Crimean-Congo hemorrhagic fever virus in wild mammals from southern Africa.	South Africa/Zimbabwe				Elephant		211	1	0.005				Reverse Passive Hemagglutination inhibition	Indirect Immunofluorescence assay & immunodiffusion screening
	Kirya et al	1972	Antibody to Crimean-Congo hemorrhagic fever virus in wild mammals from southern Africa.	South Africa/Zimbabwe				Burchell's Zebra		93	16	0.172				Reverse Passive Hemagglutination inhibition	Indirect Immunofluorescence assay & immunodiffusion screening
	Kirya et al	1972	Antibody to Crimean-Congo hemorrhagic fever virus in wild mammals from southern Africa.	South Africa/Zimbabwe				Square-lipped rhinoceros		8	4	0.5				Reverse Passive Hemagglutination inhibition
	Kirya et al	1972	Antibody to Crimean-Congo hemorrhagic fever virus in wild mammals from southern Africa.	South Africa/Zimbabwe				Hooked-lipped rhinoceros		5	3	0.6				Reverse Passive Hemagglutination inhibition
	Kirya et al	1972	Antibody to Crimean-Congo hemorrhagic fever virus in wild mammals from southern Africa.	South Africa/Zimbabwe				Warthog		40	2	0.05				Reverse Passive Hemagglutination inhibition
	Kirya et al	1972	Antibody to Crimean-Congo hemorrhagic fever virus in wild mammals from southern Africa.	South Africa/Zimbabwe				Bushpig		3	0	0				Reverse Passive Hemagglutination inhibition
	Kirya et al	1972	Antibody to Crimean-Congo hemorrhagic fever virus in wild mammals from southern Africa.	South Africa/Zimbabwe				Hippopotamus		6	0	0				Reverse Passive Hemagglutination inhibition
	Kirya et al	1972	Antibody to Crimean-Congo hemorrhagic fever virus in wild mammals from southern Africa.	South Africa/Zimbabwe				Giraffe		3	3	1				Reverse Passive Hemagglutination inhibition	Indirect Immunofluorescence assay & immunodiffusion screening
	Kirya et al	1972	Antibody to Crimean-Congo hemorrhagic fever virus in wild mammals from southern Africa.	South Africa/Zimbabwe				Impala		211	0	0				Reverse Passive Hemagglutination inhibition	Indirect Immunofluorescence assay & immunodiffusion screening
	Kirya et al	1972	Antibody to Crimean-Congo hemorrhagic fever virus in wild mammals from southern Africa.	South Africa/Zimbabwe				Red Hartebeeste		6	1	0.067				Reverse Passive Hemagglutination inhibition
	Kirya et al	1972	Antibody to Crimean-Congo hemorrhagic fever virus in wild mammals from southern Africa.	South Africa/Zimbabwe				Black wildebeest		30	0	0				Reverse Passive Hemagglutination inhibition	Indirect Immunofluorescence assay & immunodiffusion screening
	Kirya et al	1972	Antibody to Crimean-Congo hemorrhagic fever virus in wild mammals from southern Africa.	South Africa/Zimbabwe				Blue Wildebeest		51	0	0				Reverse Passive Hemagglutination inhibition	Indirect Immunofluorescence assay & immunodiffusion screening
	Kirya et al	1972	Antibody to Crimean-Congo hemorrhagic fever virus in wild mammals from southern Africa.	South Africa/Zimbabwe				Blesbok		23	2	0.087				Reverse Passive Hemagglutination inhibition
	Kirya et al	1972	Antibody to Crimean-Congo hemorrhagic fever virus in wild mammals from southern Africa.	South Africa/Zimbabwe				Tsesseby		1	0	0				Reverse Passive Hemagglutination inhibition
	Kirya et al	1972	Antibody to Crimean-Congo hemorrhagic fever virus in wild mammals from southern Africa.	South Africa/Zimbabwe				Springbok		69	1	0.014				Reverse Passive Hemagglutination inhibition
	Kirya et al	1972	Antibody to Crimean-Congo hemorrhagic fever virus in wild mammals from southern Africa.	South Africa/Zimbabwe				Klipspringer		1	0	0				Reverse Passive Hemagglutination inhibition
	Kirya et al	1972	Antibody to Crimean-Congo hemorrhagic fever virus in wild mammals from southern Africa.	South Africa/Zimbabwe				Steenbok		12	0	0				Reverse Passive Hemagglutination inhibition
	Kirya et al	1972	Antibody to Crimean-Congo hemorrhagic fever virus in wild mammals from southern Africa.	South Africa/Zimbabwe				Grysbok		13	0	0				Reverse Passive Hemagglutination inhibition
	Kirya et al	1972	Antibody to Crimean-Congo hemorrhagic fever virus in wild mammals from southern Africa.	South Africa/Zimbabwe				Buffalo		287	56	0.195				Reverse Passive Hemagglutination inhibition
	Kirya et al	1972	Antibody to Crimean-Congo hemorrhagic fever virus in wild mammals from southern Africa.	South Africa/Zimbabwe				Eland		127	59	0.465				Reverse Passive Hemagglutination inhibition
	Kirya et al	1972	Antibody to Crimean-Congo hemorrhagic fever virus in wild mammals from southern Africa.	South Africa/Zimbabwe				Nyala		5	2	0.4				Reverse Passive Hemagglutination inhibition
	Kirya et al	1972	Antibody to Crimean-Congo hemorrhagic fever virus in wild mammals from southern Africa.	South Africa/Zimbabwe				Bushbuck		8	0	0				Reverse Passive Hemagglutination inhibition
	Kirya et al	1972	Antibody to Crimean-Congo hemorrhagic fever virus in wild mammals from southern Africa.	South Africa/Zimbabwe				Kudu		78	17	0.218				Reverse Passive Hemagglutination inhibition
	Kirya et al	1972	Antibody to Crimean-Congo hemorrhagic fever virus in wild mammals from southern Africa.	South Africa/Zimbabwe				Common duiker		12	1	0.083				Reverse Passive Hemagglutination inhibition
	Kirya et al	1972	Antibody to Crimean-Congo hemorrhagic fever virus in wild mammals from southern Africa.	South Africa/Zimbabwe				Roan		2	0	0				Reverse Passive Hemagglutination inhibition
	Kirya et al	1972	Antibody to Crimean-Congo hemorrhagic fever virus in wild mammals from southern Africa.	South Africa/Zimbabwe				Sable		28	9	0.321				Reverse Passive Hemagglutination inhibition
	Kirya et al	1972	Antibody to Crimean-Congo hemorrhagic fever virus in wild mammals from southern Africa.	South Africa/Zimbabwe				Gemsbok		13	6	0.462				Reverse Passive Hemagglutination inhibition
	Kirya et al	1972	Antibody to Crimean-Congo hemorrhagic fever virus in wild mammals from southern Africa.	South Africa/Zimbabwe				Grey rhebok		1	0	0				Reverse Passive Hemagglutination inhibition
	Kirya et al	1972	Antibody to Crimean-Congo hemorrhagic fever virus in wild mammals from southern Africa.	South Africa/Zimbabwe				Waterbuck		9	4	0.444				Reverse Passive Hemagglutination inhibition
	Kirya et al	1972	Antibody to Crimean-Congo hemorrhagic fever virus in wild mammals from southern Africa.	South Africa/Zimbabwe				Reedbuck		24	1	0.042				Reverse Passive Hemagglutination inhibition
	Kirya et al	1972	Antibody to Crimean-Congo hemorrhagic fever virus in wild mammals from southern Africa.	South Africa/Zimbabwe				Mountain reedbuck		3	1	0.333				Reverse Passive Hemagglutination inhibition
	Kirya et al	1972	Antibody to Crimean-Congo hemorrhagic fever virus in wild mammals from southern Africa.	South Africa/Zimbabwe				Vervet monkey		233	0	0				Reverse Passive Hemagglutination inhibition
	Kirya et al	1972	Antibody to Crimean-Congo hemorrhagic fever virus in wild mammals from southern Africa.	South Africa/Zimbabwe				Chacma baboon		289	0	0				Reverse Passive Hemagglutination inhibition
	Kirya et al	1972	Antibody to Crimean-Congo hemorrhagic fever virus in wild mammals from southern Africa.	South Africa/Zimbabwe				Musk Shrew		23	0	0
	Kirya et al	1972	Antibody to Crimean-Congo hemorrhagic fever virus in wild mammals from southern Africa.	South Africa/Zimbabwe				Cark-footed forest shrew		2	0	0
	Kirya et al	1972	Antibody to Crimean-Congo hemorrhagic fever virus in wild mammals from southern Africa.	South Africa/Zimbabwe				Elephant shrew		112	0	0
	Kirya et al	1972	Antibody to Crimean-Congo hemorrhagic fever virus in wild mammals from southern Africa.	South Africa/Zimbabwe				Short-eared elephant shrew		31	0	0
	Kirya et al	1972	Antibody to Crimean-Congo hemorrhagic fever virus in wild mammals from southern Africa.	South Africa/Zimbabwe				South African hedgehod		8	0	0
	Kirya et al	1972	Antibody to Crimean-Congo hemorrhagic fever virus in wild mammals from southern Africa.	South Africa/Zimbabwe				Ground squirrel		37	1	0.027
	Kirya et al	1972	Antibody to Crimean-Congo hemorrhagic fever virus in wild mammals from southern Africa.	South Africa/Zimbabwe				Springhare		33	4
	Kirya et al	1972	Antibody to Crimean-Congo hemorrhagic fever virus in wild mammals from southern Africa.	South Africa/Zimbabwe				Pouched mouse		3
	Kirya et al	1972	Antibody to Crimean-Congo hemorrhagic fever virus in wild mammals from southern Africa.	South Africa/Zimbabwe				Namaqua gerbil		58	0
	Kirya et al	1972	Antibody to Crimean-Congo hemorrhagic fever virus in wild mammals from southern Africa.	South Africa/Zimbabwe				Highveld gerbil		224	5
	Kirya et al	1972	Antibody to Crimean-Congo hemorrhagic fever virus in wild mammals from southern Africa.	South Africa/Zimbabwe				Bushveld gerbil		61	6
	Kirya et al	1972	Antibody to Crimean-Congo hemorrhagic fever virus in wild mammals from southern Africa.	South Africa/Zimbabwe				Red veld rat		35	0
	Kirya et al	1972	Antibody to Crimean-Congo hemorrhagic fever virus in wild mammals from southern Africa.	South Africa/Zimbabwe				Namaqua rock mouse		95	1
	Kirya et al	1972	Antibody to Crimean-Congo hemorrhagic fever virus in wild mammals from southern Africa.	South Africa/Zimbabwe				Water rat		1	0
	Kirya et al	1972	Antibody to Crimean-Congo hemorrhagic fever virus in wild mammals from southern Africa.	South Africa/Zimbabwe				Single-striped mouse		5	0
	Kirya et al	1972	Antibody to Crimean-Congo hemorrhagic fever virus in wild mammals from southern Africa.	South Africa/Zimbabwe				Pygmy mouse		8	0
	Kirya et al	1972	Antibody to Crimean-Congo hemorrhagic fever virus in wild mammals from southern Africa.	South Africa/Zimbabwe				House mouse		11	0
	Kirya et al	1972	Antibody to Crimean-Congo hemorrhagic fever virus in wild mammals from southern Africa.	South Africa/Zimbabwe				Multimammate mouse		207	1
	Kirya et al	1972	Antibody to Crimean-Congo hemorrhagic fever virus in wild mammals from southern Africa.	South Africa/Zimbabwe				Mulitmammate rat		38	0
	Kirya et al	1972	Antibody to Crimean-Congo hemorrhagic fever virus in wild mammals from southern Africa.	South Africa/Zimbabwe				Brown rat		6	0
	Kirya et al	1972	Antibody to Crimean-Congo hemorrhagic fever virus in wild mammals from southern Africa.	South Africa/Zimbabwe				House Rat		40	0
	Kirya et al	1972	Antibody to Crimean-Congo hemorrhagic fever virus in wild mammals from southern Africa.	South Africa/Zimbabwe				Striped mouse		344	2
	Kirya et al	1972	Antibody to Crimean-Congo hemorrhagic fever virus in wild mammals from southern Africa.	South Africa/Zimbabwe				Tree rat		2	0
	Kirya et al	1972	Antibody to Crimean-Congo hemorrhagic fever virus in wild mammals from southern Africa.	South Africa/Zimbabwe				Angoni vlei rat		1	0
	Kirya et al	1972	Antibody to Crimean-Congo hemorrhagic fever virus in wild mammals from southern Africa.	South Africa/Zimbabwe				Vlei rat		36	0
	Kirya et al	1972	Antibody to Crimean-Congo hemorrhagic fever virus in wild mammals from southern Africa.	South Africa/Zimbabwe				Bush Karoo rat		52	0
	Kirya et al	1972	Antibody to Crimean-Congo hemorrhagic fever virus in wild mammals from southern Africa.	South Africa/Zimbabwe				Porcupine		8	1
	Kirya et al	1972	Antibody to Crimean-Congo hemorrhagic fever virus in wild mammals from southern Africa.	South Africa/Zimbabwe				Cape hare		62	14
	Kirya et al	1972	Antibody to Crimean-Congo hemorrhagic fever virus in wild mammals from southern Africa.	South Africa/Zimbabwe				Scrub hare		131	19
	Kirya et al	1972	Antibody to Crimean-Congo hemorrhagic fever virus in wild mammals from southern Africa.	South Africa/Zimbabwe				Hare		49	7
	Kirya et al	1972	Antibody to Crimean-Congo hemorrhagic fever virus in wild mammals from southern Africa.	South Africa/Zimbabwe				Greater red rock hare		13	0
	Kirya et al	1972	Antibody to Crimean-Congo hemorrhagic fever virus in wild mammals from southern Africa.	South Africa/Zimbabwe				Jameson's hare		4	0	0
	Kirya et al	1972	Antibody to Crimean-Congo hemorrhagic fever virus in wild mammals from southern Africa.	South Africa/Zimbabwe				Smith's red rock hare		25	0	0
	Kirya et al	1972	Antibody to Crimean-Congo hemorrhagic fever virus in wild mammals from southern Africa.	South Africa/Zimbabwe				Red rock hare		9	0	0
10.3201/eid1012.040535	Nabeth et al	2004	Crimean-Congo Hemorrhagic Fever, Mauritania	Mauritania	Nouakchott	El Mina	2003	Sheep		23	4	0.1739	0.1739	0		IgM capture and IgG indirect ELISA
10.3201/eid1012.040536	Nabeth et al	2004	Crimean-Congo Hemorrhagic Fever, Mauritania	Mauritania	Nouakchott	El Mina	2003	Goats		4	1	0.25	0.25	0		IgM capture and IgG indirect ELISA
10.3201/eid1012.040537	Nabeth et al	2004	Crimean-Congo Hemorrhagic Fever, Mauritania	Mauritania	Brakna	Azlat	2003	Sheep		25	4	0.16	0.16	0		IgM capture and IgG indirect ELISA
10.3201/eid1012.040538	Nabeth et al	2004	Crimean-Congo Hemorrhagic Fever, Mauritania	Mauritania	Nouakchott	Arafat	2003	Sheep		12	3	0.25	0.25	0		IgM capture and IgG indirect ELISA
10.3201/eid1012.040539	Nabeth et al	2004	Crimean-Congo Hemorrhagic Fever, Mauritania	Mauritania	Nouakchott	Arafat	2003	Goats		23	2	0.087	0.087	0		IgM capture and IgG indirect ELISA
10.3201/eid1012.040540	Nabeth et al	2004	Crimean-Congo Hemorrhagic Fever, Mauritania	Mauritania	Nouakchott	Tevragh Zeina	2003	Sheep		9	3	0.3333	0.3333	0		IgM capture and IgG indirect ELISA
10.3201/eid1012.040541	Nabeth et al	2004	Crimean-Congo Hemorrhagic Fever, Mauritania	Mauritania	Nouakchott	Teyarett	2003	Sheep		1	0	0	0	0		IgM capture and IgG indirect ELISA
10.3201/eid1012.040542	Nabeth et al	2004	Crimean-Congo Hemorrhagic Fever, Mauritania	Mauritania	Nouakchott	Teyarett	2003	Goats		2	0	0	0	0		IgM capture and IgG indirect ELISA
10.3201/eid1012.040542	Nabeth et al	2004	Crimean-Congo Hemorrhagic Fever, Mauritania	Mauritania			2003	Cattle												yes	H. dromedarii (49), H. marginatum rufipes (8), H. impelatum (11)	H. dromedarii (49), H. marginatum rufipes (8), H. impelatum (11)	0
10.3201/eid1012.040542	Nabeth et al	2004	Crimean-Congo Hemorrhagic Fever, Mauritania	Mauritania				Camels												yes	H. dromedarii (39), H marginatum rufipes (3)	H. dromedarii (39), H marginatum rufipes (3)	0
10.3201/eid1012.040542	Nabeth et al	2004	Crimean-Congo Hemorrhagic Fever, Mauritania	Mauritania		(2 sheep with positive ticks imported from Hodh el Gharbi region)	2003	Sheep												yes	H. marginatum rufipes (15), H. impelatum (16), Hyalomma sp. (1), R. evertsi evertsi (172)	H. marginatum rufipes (15), H. impelatum (16), Hyalomma sp. (1), R. evertsi evertsi (172)	4 pools of R. evertsi
10.3201/eid1012.040542	Nabeth et al	2004	Crimean-Congo Hemorrhagic Fever, Mauritania	Mauritania			2003	Dogs												yes	R. sanguineus	5	0
10.3201/eid1012.040543	Nabeth et al	2004	Crimean-Congo Hemorrhagic Fever, Mauritania	Mauritania			2003	Goats												yes	R. evertsi evertsi	2	0
DOI: 10.1016/0035-9203(87)90379-8	Shepherd et al	1987	Field and laboratory investigation of Crimean-Congo haemorrhagic fever virus (Nairovirus, family Bunyaviridae) infection in birds	South Africa	Oudtshoorn district		1984	Ostriches		92	22	0.2391				Reverse Passive Hemagglutination inhibition	immunodiffusion
DOI: 10.1016/0035-9203(87)90379-9	Shepherd et al	1987	Field and laboratory investigation of Crimean-Congo haemorrhagic fever virus (Nairovirus, family Bunyaviridae) infection in birds	South Africa	Transvaal district	Farm nr Johannesburg	stored prior to 1984	Red bishop		110	0	0				Reverse Passive Hemagglutination inhibition
DOI: 10.1016/0035-9203(87)90379-10	Shepherd et al	1987	Field and laboratory investigation of Crimean-Congo haemorrhagic fever virus (Nairovirus, family Bunyaviridae) infection in birds	South Africa	Transvaal district	Farm nr Johannesburg	stored prior to 1984	Redbilled quelea		95	0	0				Reverse Passive Hemagglutination inhibition
DOI: 10.1016/0035-9203(87)90379-11	Shepherd et al	1987	Field and laboratory investigation of Crimean-Congo haemorrhagic fever virus (Nairovirus, family Bunyaviridae) infection in birds	South Africa	Transvaal district	Farm nr Johannesburg	stored prior to 1984	Yellowbilled duck		91	0	0				Reverse Passive Hemagglutination inhibition
DOI: 10.1016/0035-9203(87)90379-12	Shepherd et al	1987	Field and laboratory investigation of Crimean-Congo haemorrhagic fever virus (Nairovirus, family Bunyaviridae) infection in birds	South Africa	Transvaal district	Farm nr Johannesburg	stored prior to 1984	Cattle egret		39	0	0				Reverse Passive Hemagglutination inhibition
DOI: 10.1016/0035-9203(87)90379-13	Shepherd et al	1987	Field and laboratory investigation of Crimean-Congo haemorrhagic fever virus (Nairovirus, family Bunyaviridae) infection in birds	South Africa	Transvaal district	Farm nr Johannesburg	stored prior to 1984	Masked weaver		16	0	0				Reverse Passive Hemagglutination inhibition
DOI: 10.1016/0035-9203(87)90379-14	Shepherd et al	1987	Field and laboratory investigation of Crimean-Congo haemorrhagic fever virus (Nairovirus, family Bunyaviridae) infection in birds	South Africa	Transvaal district	Farm nr Johannesburg	stored prior to 1984	Little swift		15	0	0				Reverse Passive Hemagglutination inhibition
DOI: 10.1016/0035-9203(87)90379-15	Shepherd et al	1987	Field and laboratory investigation of Crimean-Congo haemorrhagic fever virus (Nairovirus, family Bunyaviridae) infection in birds	South Africa	Transvaal district	Farm nr Johannesburg	stored prior to 1984	Laughing dove		14	0	0				Reverse Passive Hemagglutination inhibition
DOI: 10.1016/0035-9203(87)90379-16	Shepherd et al	1987	Field and laboratory investigation of Crimean-Congo haemorrhagic fever virus (Nairovirus, family Bunyaviridae) infection in birds	South Africa	Transvaal district	Farm nr Johannesburg	stored prior to 1984	Sacred ibis		14	0	0				Reverse Passive Hemagglutination inhibition
DOI: 10.1016/0035-9203(87)90379-17	Shepherd et al	1987	Field and laboratory investigation of Crimean-Congo haemorrhagic fever virus (Nairovirus, family Bunyaviridae) infection in birds	South Africa	Transvaal district	Farm nr Johannesburg	stored prior to 1984	Moorhen		13	0	0				Reverse Passive Hemagglutination inhibition
DOI: 10.1016/0035-9203(87)90379-18	Shepherd et al	1987	Field and laboratory investigation of Crimean-Congo haemorrhagic fever virus (Nairovirus, family Bunyaviridae) infection in birds	South Africa	Transvaal district	Farm nr Johannesburg	stored prior to 1984	Redbilled teal		9	0	0				Reverse Passive Hemagglutination inhibition
DOI: 10.1016/0035-9203(87)90379-19	Shepherd et al	1987	Field and laboratory investigation of Crimean-Congo haemorrhagic fever virus (Nairovirus, family Bunyaviridae) infection in birds	South Africa	Transvaal district	Farm nr Johannesburg	stored prior to 1984	Abdim stork		7	0	0				Reverse Passive Hemagglutination inhibition
DOI: 10.1016/0035-9203(87)90379-20	Shepherd et al	1987	Field and laboratory investigation of Crimean-Congo haemorrhagic fever virus (Nairovirus, family Bunyaviridae) infection in birds	South Africa	Transvaal district	Farm nr Johannesburg	stored prior to 1984	Cape sparrow		5	0	0				Reverse Passive Hemagglutination inhibition
DOI: 10.1016/0035-9203(87)90379-21	Shepherd et al	1987	Field and laboratory investigation of Crimean-Congo haemorrhagic fever virus (Nairovirus, family Bunyaviridae) infection in birds	South Africa	Transvaal district	Farm nr Johannesburg	stored prior to 1984	other bird species		32	0	0				Reverse Passive Hemagglutination inhibition
DOI: 10.1016/0035-9203(87)90379-21	Shepherd et al	1987	Field and laboratory investigation of Crimean-Congo haemorrhagic fever virus (Nairovirus, family Bunyaviridae) infection in birds	South Africa				blue-helmeted guinea fowl (experimental infection)		6 adult & 20 3 week old	8/20 on 7-21dpi; 5/16 on 28dpi	yes				Reverse Passive Hemagglutination inhibition	immunofluorescence test								viraemia day 1-7 post-challenge, seropositivity day 6 through 49
DOI: 10.1016/0035-9203(87)90379-21	Shepherd et al	1987	Field and laboratory investigation of Crimean-Congo haemorrhagic fever virus (Nairovirus, family Bunyaviridae) infection in birds	South Africa				Chicken (experimental infection)		6	0	0				Reverse Passive Hemagglutination inhibition									Chickens did not present with viraemia
DOI: 10.1016/s0035-9203(97)90014-6	Hassanein et al	1997	Detection of Crimean-Congo haemorrhagic fever virus antibodies in humans and imported livestock in Saudi Arabia	Sudan		imported livestock at Jeddah Seaport, Saudi Arabia	1994-1996	Sheep		1972	85	0.0431				Reverse Passive Hemagglutination inhibition				noted not collected	Hyalomma impeltatum
DOI: 10.1016/s0035-9203(97)90014-6	Hassanein et al	1997	Detection of Crimean-Congo haemorrhagic fever virus antibodies in humans and imported livestock in Saudi Arabia	Sudan		imported livestock at Jeddah Seaport, Saudi Arabia	1994-1996	Goats		356	14	0.0393				Reverse Passive Hemagglutination inhibition
DOI: 10.1016/s0035-9203(97)90014-6	Hassanein et al	1997	Detection of Crimean-Congo haemorrhagic fever virus antibodies in humans and imported livestock in Saudi Arabia	Sudan		imported livestock at Jeddah Seaport, Saudi Arabia	1994-1996	Camels		23	0	0				Reverse Passive Hemagglutination inhibition
DOI: 10.1016/s0035-9203(97)90014-6	Hassanein et al	1997	Detection of Crimean-Congo haemorrhagic fever virus antibodies in humans and imported livestock in Saudi Arabia	Sudan		imported livestock at Jeddah Seaport, Saudi Arabia	1994-1996	Horses		4	0	0				Reverse Passive Hemagglutination inhibition
DOI: 10.1016/s0035-9203(97)90014-6	Hassanein et al	1997	Detection of Crimean-Congo haemorrhagic fever virus antibodies in humans and imported livestock in Saudi Arabia	Turkey		imported livestock at Jeddah Seaport, Saudi Arabia	1994-1996	Sheep		95	3	0.0316				Reverse Passive Hemagglutination inhibition				noted not collected	H. anatolicum
DOI: 10.1016/s0035-9203(97)90014-6	Hassanein et al	1997	Detection of Crimean-Congo haemorrhagic fever virus antibodies in humans and imported livestock in Saudi Arabia	Turkey		imported livestock at Jeddah Seaport, Saudi Arabia	1994-1996	Goats		76	0	0				Reverse Passive Hemagglutination inhibition
DOI: 10.1016/s0035-9203(97)90014-6	Hassanein et al	1997	Detection of Crimean-Congo haemorrhagic fever virus antibodies in humans and imported livestock in Saudi Arabia	Somalia		imported livestock at Jeddah Seaport, Saudi Arabia	1994-1996	Sheep		28	0	0				Reverse Passive Hemagglutination inhibition				noted not collected	R. evertsi evertsi & R. puchellus
DOI: 10.1016/s0035-9203(97)90014-6	Hassanein et al	1997	Detection of Crimean-Congo haemorrhagic fever virus antibodies in humans and imported livestock in Saudi Arabia	New Zealand		imported livestock at Jeddah Seaport, Saudi Arabia	1994-1996	Sheep		67	0	0				Reverse Passive Hemagglutination inhibition
DOI: 10.1016/s0035-9203(97)90014-6	Hassanein et al	1997	Detection of Crimean-Congo haemorrhagic fever virus antibodies in humans and imported livestock in Saudi Arabia	Germany		imported livestock at Jeddah Seaport, Saudi Arabia	1994-1996	Cattle		78	0	0				Reverse Passive Hemagglutination inhibition
DOI: 10.1016/s0035-9203(97)90014-6	Hassanein et al	1997	Detection of Crimean-Congo haemorrhagic fever virus antibodies in humans and imported livestock in Saudi Arabia	Italy		imported livestock at Jeddah Seaport, Saudi Arabia	1994-1996	Cattle		50	0	0				Reverse Passive Hemagglutination inhibition
DOI: 10.1016/s0035-9203(97)90014-6	Hassanein et al	1997	Detection of Crimean-Congo haemorrhagic fever virus antibodies in humans and imported livestock in Saudi Arabia	Republic of Ireland		imported livestock at Jeddah Seaport, Saudi Arabia	1994-1996	Cattle		54	1	0.0185				Reverse Passive Hemagglutination inhibition									Low 1:32 titre (false pos potential)
PMID: 2112203	Morrill et al	1990	Serological evidence of Crimean-Congo haemorrhagic fever viral infection among camels imported into Egypt	Egypt			1986-1987	Sheep		400	0	0				not mentioned, abstract only (camels in paper tested by Agar gel diffusion and IFA)									Abstract only
PMID: 2112203	Morrill et al	1990	Serological evidence of Crimean-Congo haemorrhagic fever viral infection among camels imported into Egypt	Egypt			1986-1987	Cattle		200	0	0				not mentioned, abstract only (camels in paper tested by Agar gel diffusion and IFA)									Abstract only
DOI: 10.4269/ajtmh.1970.19.846	Causey et al	1970	Congo virus from domestic livestock, African hedgehog, and arthropods in Nigeria	Nigeria		Ibadan Abattoir	1964-1968	Cattle				N/a				Virus isolation (suckling mouse brain)				yes	H. truncatum (2 isolations), H. rufipes (1 isolation), B. decoloratus ( 19 isolations)			From blood: IbAn 6554, IbAn 6556, IbAn 1656, IbAn 6557, IbAn 10248; From H. truncatum: IbAr 1392, IbAr 21673; From H. rufipes: IbAr 5816; From B. decolaratus: Ibar 21673, 25147, 25598, 25852,25856,25873,25918,25925,25942,26450,29477,29479,29487,29572,29984,30373,30375,30390,30454,33446
DOI: 10.4269/ajtmh.1970.19.846	Causey et al	1970	Congo virus from domestic livestock, African hedgehog, and arthropods in Nigeria	Nigeria	Dada		1964-1968	Hedgog (Atelerix albiventris)				N/a				Virus isolation (suckling mouse brain) from Hedgehog liver &spleens								IbAn 20079
DOI: 10.4269/ajtmh.1970.19.846	Causey et al	1970	Congo virus from domestic livestock, African hedgehog, and arthropods in Nigeria	Nigeria	Upper Ogun		1964-1968	Cattle				N/a				Virus isolation (suckling mouse brain)				yes	A. variegatum			IbAr 10200
DOI: 10.4269/ajtmh.1970.19.846	Causey et al	1970	Congo virus from domestic livestock, African hedgehog, and arthropods in Nigeria	Nigeria	Kano		1964-1968	Cattle				N/a				Virus isolation (suckling mouse brain)				yes	H. impelatum			IbAr 27735
DOI: 10.4269/ajtmh.1970.19.846	Causey et al	1970	Congo virus from domestic livestock, African hedgehog, and arthropods in Nigeria	Nigeria	Sokoto		1964-1968	Camel				N/a				Virus isolation (suckling mouse brain)				yes	H. excavatum			IbAr10200
doi: 10.1017/S0950268800057277	Burt et al	1993	Enzyme-linked immunosorbent assays for the detection of antibody to Crimean-Congo haemorrhagic fever virus in the sera of livestock and wild vertebrates	South Africa	Limpopo & Mpumalanga provinces	Kruger National Park	1974-1992	Lion		116	0	0				Competitive ELISA (non-discriminative between IgG & IgM)
doi: 10.1017/S0950268800057277	Burt et al	1993	Enzyme-linked immunosorbent assays for the detection of antibody to Crimean-Congo haemorrhagic fever virus in the sera of livestock and wild vertebrates	South Africa	Limpopo & Mpumalanga provinces	Kruger National Park	1974-1992	Cheetah		14	0	0				Competitive ELISA (non-discriminative between IgG & IgM)
doi: 10.1017/S0950268800057277	Burt et al	1993	Enzyme-linked immunosorbent assays for the detection of antibody to Crimean-Congo haemorrhagic fever virus in the sera of livestock and wild vertebrates	South Africa	Limpopo & Mpumalanga provinces	Kruger National Park	1974-1992	Leopard		6	0	0				Competitive ELISA (non-discriminative between IgG & IgM)
doi: 10.1017/S0950268800057277	Burt et al	1993	Enzyme-linked immunosorbent assays for the detection of antibody to Crimean-Congo haemorrhagic fever virus in the sera of livestock and wild vertebrates	South Africa	Limpopo & Mpumalanga provinces	Kruger National Park	1974-1992	Genet (Genetta g. senegalensis)		1	0	0				Competitive ELISA (non-discriminative between IgG & IgM)
doi: 10.1017/S0950268800057277	Burt et al	1993	Enzyme-linked immunosorbent assays for the detection of antibody to Crimean-Congo haemorrhagic fever virus in the sera of livestock and wild vertebrates	South Africa	Limpopo & Mpumalanga provinces	Kruger National Park	1974-1992	Wild dog		62	3	0.0484				Competitive ELISA (non-discriminative between IgG & IgM)
doi: 10.1017/S0950268800057277	Burt et al	1993	Enzyme-linked immunosorbent assays for the detection of antibody to Crimean-Congo haemorrhagic fever virus in the sera of livestock and wild vertebrates	South Africa	Limpopo & Mpumalanga provinces	Kruger National Park	1974-1992	Elephant		23	0	0				Competitive ELISA (non-discriminative between IgG & IgM)
doi: 10.1017/S0950268800057277	Burt et al	1993	Enzyme-linked immunosorbent assays for the detection of antibody to Crimean-Congo haemorrhagic fever virus in the sera of livestock and wild vertebrates	South Africa	Limpopo & Mpumalanga provinces	Kruger National Park	1974-1992	Black Rhino		5	2	0.4				Competitive ELISA (non-discriminative between IgG & IgM)
doi: 10.1017/S0950268800057277	Burt et al	1993	Enzyme-linked immunosorbent assays for the detection of antibody to Crimean-Congo haemorrhagic fever virus in the sera of livestock and wild vertebrates	South Africa	Limpopo & Mpumalanga provinces	Kruger National Park	1974-1992	White Rhino		31	21	0.6774				Competitive ELISA (non-discriminative between IgG & IgM)
doi: 10.1017/S0950268800057277	Burt et al	1993	Enzyme-linked immunosorbent assays for the detection of antibody to Crimean-Congo haemorrhagic fever virus in the sera of livestock and wild vertebrates	South Africa	Limpopo & Mpumalanga provinces	Kruger National Park	1974-1992	Zebra		28	2	0.0714				Competitive ELISA (non-discriminative between IgG & IgM)
doi: 10.1017/S0950268800057277	Burt et al	1993	Enzyme-linked immunosorbent assays for the detection of antibody to Crimean-Congo haemorrhagic fever virus in the sera of livestock and wild vertebrates	South Africa	Limpopo & Mpumalanga provinces	Kruger National Park	1974-1992	Warthog		21	0	0				Competitive ELISA (non-discriminative between IgG & IgM)
doi: 10.1017/S0950268800057277	Burt et al	1993	Enzyme-linked immunosorbent assays for the detection of antibody to Crimean-Congo haemorrhagic fever virus in the sera of livestock and wild vertebrates	South Africa	Limpopo & Mpumalanga provinces	Kruger National Park	1974-1992	Hippopotamus		15	0	0				Competitive ELISA (non-discriminative between IgG & IgM)
doi: 10.1017/S0950268800057277	Burt et al	1993	Enzyme-linked immunosorbent assays for the detection of antibody to Crimean-Congo haemorrhagic fever virus in the sera of livestock and wild vertebrates	South Africa	Limpopo & Mpumalanga provinces	Kruger National Park	1974-1992	Giraffe		44	10	0.2272				Competitive ELISA (non-discriminative between IgG & IgM)
doi: 10.1017/S0950268800057277	Burt et al	1993	Enzyme-linked immunosorbent assays for the detection of antibody to Crimean-Congo haemorrhagic fever virus in the sera of livestock and wild vertebrates	South Africa	Limpopo & Mpumalanga provinces	Kruger National Park	1974-1992	Impala		47	5	0.1064				Competitive ELISA (non-discriminative between IgG & IgM)
doi: 10.1017/S0950268800057277	Burt et al	1993	Enzyme-linked immunosorbent assays for the detection of antibody to Crimean-Congo haemorrhagic fever virus in the sera of livestock and wild vertebrates	South Africa	Limpopo & Mpumalanga provinces	Kruger National Park	1974-1992	Blue Wildebeest		31	0	0				Competitive ELISA (non-discriminative between IgG & IgM)
doi: 10.1017/S0950268800057277	Burt et al	1993	Enzyme-linked immunosorbent assays for the detection of antibody to Crimean-Congo haemorrhagic fever virus in the sera of livestock and wild vertebrates	South Africa	Limpopo & Mpumalanga provinces	Kruger National Park	1974-1992	Tsessebe		2	0	0				Competitive ELISA (non-discriminative between IgG & IgM)
doi: 10.1017/S0950268800057277	Burt et al	1993	Enzyme-linked immunosorbent assays for the detection of antibody to Crimean-Congo haemorrhagic fever virus in the sera of livestock and wild vertebrates	South Africa	Limpopo & Mpumalanga provinces	Kruger National Park	1974-1992	Buffalo		312	31	0.0994				Competitive ELISA (non-discriminative between IgG & IgM)
doi: 10.1017/S0950268800057277	Burt et al	1993	Enzyme-linked immunosorbent assays for the detection of antibody to Crimean-Congo haemorrhagic fever virus in the sera of livestock and wild vertebrates	South Africa	Limpopo & Mpumalanga provinces	Kruger National Park	1974-1992	Nyala		1	0	0				Competitive ELISA (non-discriminative between IgG & IgM)
doi: 10.1017/S0950268800057277	Burt et al	1993	Enzyme-linked immunosorbent assays for the detection of antibody to Crimean-Congo haemorrhagic fever virus in the sera of livestock and wild vertebrates	South Africa	Limpopo & Mpumalanga provinces	Kruger National Park	1974-1992	Bushbuck		1	0	0				Competitive ELISA (non-discriminative between IgG & IgM)
doi: 10.1017/S0950268800057277	Burt et al	1993	Enzyme-linked immunosorbent assays for the detection of antibody to Crimean-Congo haemorrhagic fever virus in the sera of livestock and wild vertebrates	South Africa	Limpopo & Mpumalanga provinces	Kruger National Park	1974-1992	Kudu		4	2	0.5				Competitive ELISA (non-discriminative between IgG & IgM)
doi: 10.1017/S0950268800057277	Burt et al	1993	Enzyme-linked immunosorbent assays for the detection of antibody to Crimean-Congo haemorrhagic fever virus in the sera of livestock and wild vertebrates	South Africa	Limpopo & Mpumalanga provinces	Kruger National Park	1974-1992	Duiker		1	0	0				Competitive ELISA (non-discriminative between IgG & IgM)
doi: 10.1017/S0950268800057277	Burt et al	1993	Enzyme-linked immunosorbent assays for the detection of antibody to Crimean-Congo haemorrhagic fever virus in the sera of livestock and wild vertebrates	South Africa	Limpopo & Mpumalanga provinces	Kruger National Park	1974-1992	Roan		8	0	0				Competitive ELISA (non-discriminative between IgG & IgM)
doi: 10.1017/S0950268800057277	Burt et al	1993	Enzyme-linked immunosorbent assays for the detection of antibody to Crimean-Congo haemorrhagic fever virus in the sera of livestock and wild vertebrates	South Africa	Limpopo & Mpumalanga provinces	Kruger National Park	1974-1992	Sable		49	3	0.0612				Competitive ELISA (non-discriminative between IgG & IgM)
doi: 10.1017/S0950268800057277	Burt et al	1993	Enzyme-linked immunosorbent assays for the detection of antibody to Crimean-Congo haemorrhagic fever virus in the sera of livestock and wild vertebrates	South Africa	Limpopo & Mpumalanga provinces	Kruger National Park	1974-1992	Hartebeest		1	0	0				Competitive ELISA (non-discriminative between IgG & IgM)
doi: 10.1017/S0950268800057277	Burt et al	1993	Enzyme-linked immunosorbent assays for the detection of antibody to Crimean-Congo haemorrhagic fever virus in the sera of livestock and wild vertebrates	South Africa	Limpopo & Mpumalanga provinces	Kruger National Park	1974-1992	Suni		4	0	0				Competitive ELISA (non-discriminative between IgG & IgM)
doi: 10.1017/S0950268800057277	Burt et al	1993	Enzyme-linked immunosorbent assays for the detection of antibody to Crimean-Congo haemorrhagic fever virus in the sera of livestock and wild vertebrates	South Africa	Limpopo & Mpumalanga provinces	Kruger National Park	1974-1992	Baboon		21	0	0				Competitive ELISA (non-discriminative between IgG & IgM)
doi: 10.1017/S0950268800057277	Burt et al	1993	Enzyme-linked immunosorbent assays for the detection of antibody to Crimean-Congo haemorrhagic fever virus in the sera of livestock and wild vertebrates	South Africa	Limpopo & Mpumalanga provinces	Kruger National Park	1974-1992	Vervet monkey		1	0	0				Competitive ELISA (non-discriminative between IgG & IgM)
doi: 10.1017/S0950268800057277	Burt et al	1993	Enzyme-linked immunosorbent assays for the detection of antibody to Crimean-Congo haemorrhagic fever virus in the sera of livestock and wild vertebrates	South Africa	Limpopo & Mpumalanga provinces	Kruger National Park	1974-1992	Porcupine		2	0	0				Competitive ELISA (non-discriminative between IgG & IgM)
doi: 10.1017/S0950268800057277	Burt et al	1993	Enzyme-linked immunosorbent assays for the detection of antibody to Crimean-Congo haemorrhagic fever virus in the sera of livestock and wild vertebrates	South Africa	Limpopo & Mpumalanga provinces	Kruger National Park	1974-1992	Hare		63	0	0				Competitive ELISA (non-discriminative between IgG & IgM)
doi: 10.1017/S0950268800057277	Burt et al	1993	Enzyme-linked immunosorbent assays for the detection of antibody to Crimean-Congo haemorrhagic fever virus in the sera of livestock and wild vertebrates	South Africa	Limpopo & Mpumalanga provinces	Kruger National Park	1974-1992	Guinea Fowl		37	2	0.0541				Competitive ELISA (non-discriminative between IgG & IgM)
doi: 10.1017/S0950268800057277	Burt et al	1993	Enzyme-linked immunosorbent assays for the detection of antibody to Crimean-Congo haemorrhagic fever virus in the sera of livestock and wild vertebrates	South Africa	Limpopo & Mpumalanga provinces	Kruger National Park	1974-1992	Ostriches		9	0	0				Competitive ELISA (non-discriminative between IgG & IgM)
https://doi.org/10.1186/s13071-022-05588-x	Atim et al	2023	Prevalence of Crimean‑Congo haemorrhagic fever in livestock following a confirmed human case in Lyantonde district, Uganda	Uganda			2019	Cattle	89.7% Friesian crossbreeds	117	110	0.94				ID Screen® CCHF double-antigen multispecies enzyme-linked immunosorbent assay (ELISA) kit (IDVet Innovative Diagnostics, France)	RT-qPCR -negative	Female animals & pastoral production (multivariable regression), animals over 4 years old (unadjusted model)	adjusted and unadjusted regression analysis (with univariate logsitic regression)	yes					95.7% of animals were female which may skew the risk factor analysis
https://doi.org/10.1186/s13071-022-05588-x	Atim et al	2023	Prevalence of Crimean‑Congo haemorrhagic fever in livestock following a confirmed human case in Lyantonde district, Uganda	Uganda	Kaliro		2019	Cattle		28	26	0.9286				ID Screen® CCHF double-antigen multispecies enzyme-linked immunosorbent assay (ELISA) kit (IDVet Innovative Diagnostics, France)	RT-qPCR -negative	Female animals & pastoral production (multivariable regression), animals over 4 years old (unadjusted model)	adjusted and unadjusted regression analysis (with univariate logsitic regression)	yes	Rhipicephalus appendiculatus		Rhipicephalus appendiculatus	TickP143_Rhipicephalus_Lyantonde_2019	95.7% of animals were female which may skew the risk factor analysis
https://doi.org/10.1186/s13071-022-05588-x	Atim et al	2023	Prevalence of Crimean‑Congo haemorrhagic fever in livestock following a confirmed human case in Lyantonde district, Uganda	Uganda	Kasagama		2019	Cattle		39	37	0.9487				ID Screen® CCHF double-antigen multispecies enzyme-linked immunosorbent assay (ELISA) kit (IDVet Innovative Diagnostics, France)	RT-qPCR -negative	Female animals & pastoral production (multivariable regression), animals over 4 years old (unadjusted model)	adjusted and unadjusted regression analysis (with univariate logsitic regression)	yes					95.7% of animals were female which may skew the risk factor analysis
https://doi.org/10.1186/s13071-022-05588-x	Atim et al	2023	Prevalence of Crimean‑Congo haemorrhagic fever in livestock following a confirmed human case in Lyantonde district, Uganda	Uganda	Kinuanka		2019	Cattle		19	18	0.9474				ID Screen® CCHF double-antigen multispecies enzyme-linked immunosorbent assay (ELISA) kit (IDVet Innovative Diagnostics, France)	RT-qPCR -negative	Female animals & pastoral production (multivariable regression), animals over 4 years old (unadjusted model)	adjusted and unadjusted regression analysis (with univariate logsitic regression)	yes					95.7% of animals were female which may skew the risk factor analysis
https://doi.org/10.1186/s13071-022-05588-x	Atim et al	2023	Prevalence of Crimean‑Congo haemorrhagic fever in livestock following a confirmed human case in Lyantonde district, Uganda	Uganda	Lyakajjula		2019	Cattle		20	18	0.9				ID Screen® CCHF double-antigen multispecies enzyme-linked immunosorbent assay (ELISA) kit (IDVet Innovative Diagnostics, France)	RT-qPCR -negative	Female animals & pastoral production (multivariable regression), animals over 4 years old (unadjusted model)	adjusted and unadjusted regression analysis (with univariate logsitic regression)	yes					95.7% of animals were female which may skew the risk factor analysis
https://doi.org/10.1186/s13071-022-05588-x	Atim et al	2023	Prevalence of Crimean‑Congo haemorrhagic fever in livestock following a confirmed human case in Lyantonde district, Uganda	Uganda	Lyantonde		2019	Cattle		10	10	1				ID Screen® CCHF double-antigen multispecies enzyme-linked immunosorbent assay (ELISA) kit (IDVet Innovative Diagnostics, France)	RT-qPCR -negative	Female animals & pastoral production (multivariable regression), animals over 4 years old (unadjusted model)	adjusted and unadjusted regression analysis (with univariate logsitic regression)	yes					95.7% of animals were female which may skew the risk factor analysis
https://doi.org/10.1186/s13071-022-05588-x	Atim et al	2023	Prevalence of Crimean‑Congo haemorrhagic fever in livestock following a confirmed human case in Lyantonde district, Uganda	Uganda			2019	Goats	61.3% Boer Crosses	93	0	0.893				ID Screen® CCHF double-antigen multispecies enzyme-linked immunosorbent assay (ELISA) kit (IDVet Innovative Diagnostics, France)	RT-qPCR -negative	Female animals & pastoral production (multivariable regression), animals over 4 years old (unadjusted model)	adjusted and unadjusted regression analysis (with univariate logsitic regression)	yes					95.7% of animals were female which may skew the risk factor analysis
https://doi.org/10.1186/s13071-022-05588-x	Atim et al	2023	Prevalence of Crimean‑Congo haemorrhagic fever in livestock following a confirmed human case in Lyantonde district, Uganda	Uganda	Kaliro		2019	Goats		35	34	0.9714				ID Screen® CCHF double-antigen multispecies enzyme-linked immunosorbent assay (ELISA) kit (IDVet Innovative Diagnostics, France)	RT-qPCR -negative	Female animals & pastoral production (multivariable regression), animals over 4 years old (unadjusted model)	adjusted and unadjusted regression analysis (with univariate logsitic regression)	yes					95.7% of animals were female which may skew the risk factor analysis
https://doi.org/10.1186/s13071-022-05588-x	Atim et al	2023	Prevalence of Crimean‑Congo haemorrhagic fever in livestock following a confirmed human case in Lyantonde district, Uganda	Uganda	Kasagama		2019	Goats		20	14	0.7				ID Screen® CCHF double-antigen multispecies enzyme-linked immunosorbent assay (ELISA) kit (IDVet Innovative Diagnostics, France)	RT-qPCR -negative	Female animals & pastoral production (multivariable regression), animals over 4 years old (unadjusted model)	adjusted and unadjusted regression analysis (with univariate logsitic regression)	yes					95.7% of animals were female which may skew the risk factor analysis
https://doi.org/10.1186/s13071-022-05588-x	Atim et al	2023	Prevalence of Crimean‑Congo haemorrhagic fever in livestock following a confirmed human case in Lyantonde district, Uganda	Uganda	Kinuanka		2019	Goats		10	10	1				ID Screen® CCHF double-antigen multispecies enzyme-linked immunosorbent assay (ELISA) kit (IDVet Innovative Diagnostics, France)	RT-qPCR -negative	Female animals & pastoral production (multivariable regression), animals over 4 years old (unadjusted model)	adjusted and unadjusted regression analysis (with univariate logsitic regression)	yes					95.7% of animals were female which may skew the risk factor analysis
https://doi.org/10.1186/s13071-022-05588-x	Atim et al	2023	Prevalence of Crimean‑Congo haemorrhagic fever in livestock following a confirmed human case in Lyantonde district, Uganda	Uganda	Lyakajjula		2019	Goats		28	25	0.8929				ID Screen® CCHF double-antigen multispecies enzyme-linked immunosorbent assay (ELISA) kit (IDVet Innovative Diagnostics, France)	RT-qPCR -negative	Female animals & pastoral production (multivariable regression), animals over 4 years old (unadjusted model)	adjusted and unadjusted regression analysis (with univariate logsitic regression)	yes					95.7% of animals were female which may skew the risk factor analysis
https://doi.org/10.1016/j.jinf.2022.09.007	Atim et al	2022	Risk factors for Crimean-Congo Haemorrhagic Fever (CCHF) virus exposure in farming communities in Uganda	Uganda	Arua		2018-2019	Cattle	Zebu (352) Ankole (2)	354	309	0.8729				ID Screen® CCHF double-antigen multispecies enzyme-linked immunosorbent assay (ELISA) kit (IDVet Innovative Diagnostics, France)	subset checked for cross reactivity with in house Nairobi sheep virus disease (48.8% cross-reactivity)	district (Nakaseke higher), cattle higher than goats, female higher, over 50 tick infestation rate, animal age	adjusted and unadjusted regression analysis (with univariate logsitic regression)	yes	Rh.appendiculatus tick pools	121 pools	4 pools		No information on where positive tick pools were from
https://doi.org/10.1016/j.jinf.2022.09.007	Atim et al	2022	Risk factors for Crimean-Congo Haemorrhagic Fever (CCHF) virus exposure in farming communities in Uganda	Uganda	Nakaseke		2018-2019	Cattle	Ankole (23), Boran cross (12), Friesian cross (277)	312	303	0.9712				ID Screen® CCHF double-antigen multispecies enzyme-linked immunosorbent assay (ELISA) kit (IDVet Innovative Diagnostics, France)	subset checked for cross reactivity with in house Nairobi sheep virus disease (48.8% cross-reactivity)	district (Nakaseke higher), cattle higher than goats, female higher, over 50 tick infestation rate, animal age	adjusted and unadjusted regression analysis (with univariate logsitic regression)	yes	Rh.appendiculatus tick pools	121 pools	4 pools		No information on where positive tick pools were from
https://doi.org/10.1016/j.jinf.2022.09.007	Atim et al	2022	Risk factors for Crimean-Congo Haemorrhagic Fever (CCHF) virus exposure in farming communities in Uganda	Uganda	Arua		2018-2019	Goats	Small East African (304)	304	215	0.7072				ID Screen® CCHF double-antigen multispecies enzyme-linked immunosorbent assay (ELISA) kit (IDVet Innovative Diagnostics, France)	subset checked for cross reactivity with in house Nairobi sheep virus disease (31.3% cross reactivity)	district (Nakaseke higher), cattle higher than goats, female higher, over 50 tick infestation rate, animal age	adjusted and unadjusted regression analysis (with univariate logsitic regression)	yes	Rh.appendiculatus tick pools	121 pools	4 pools		No information on where positive tick pools were from
https://doi.org/10.1016/j.jinf.2022.09.007	Atim et al	2022	Risk factors for Crimean-Congo Haemorrhagic Fever (CCHF) virus exposure in farming communities in Uganda	Uganda	Nakaseke		2018-2019	Goats	Boer cross (23), Mubende (63), Small East African (159)	245	198	0.8082				ID Screen® CCHF double-antigen multispecies enzyme-linked immunosorbent assay (ELISA) kit (IDVet Innovative Diagnostics, France)	subset checked for cross reactivity with in house Nairobi sheep virus disease (31.3% cross reactivity)	district (Nakaseke higher), cattle higher than goats, female higher, over 50 tick infestation rate, animal age	adjusted and unadjusted regression analysis (with univariate logsitic regression)	yes	Rh.appendiculatus tick pools	121 pools	4 pools		No information on where positive tick pools were from
https://doi.org/10.1016/j.jinf.2022.09.007	Atim et al	2022	Risk factors for Crimean-Congo Haemorrhagic Fever (CCHF) virus exposure in farming communities in Uganda	Uganda			2018-2020	Dogs		32	18	0.5625				ID Screen® CCHF double-antigen multispecies enzyme-linked immunosorbent assay (ELISA) kit (IDVet Innovative Diagnostics, France)		species (goat/sheep more likely than cattle), distance to croplands, land surface temperatures	binomial generalized linear model						contact for data breakdown & ELISA method
https://doi.org/10.1016/j.onehlt.2023.100576	Telford et al	2023	Spatial prediction of Crimean Congo hemorrhagic fever virus seroprevalence among livestock in Uganda	Uganda			2017	Cattle		~1730		0.169						species (goat/sheep more likely than cattle), distance to croplands, land surface temperatures	binomial generalized linear model						contact for data breakdown & ELISA method
https://doi.org/10.1016/j.onehlt.2023.100576	Telford et al	2023	Spatial prediction of Crimean Congo hemorrhagic fever virus seroprevalence among livestock in Uganda	Uganda			2017	Sheep		~359		0.492						species (goat/sheep more likely than cattle), distance to croplands, land surface temperatures	binomial generalized linear model						contact for data breakdown & ELISA method
https://doi.org/10.1016/j.onehlt.2023.100576	Telford et al	2023	Spatial prediction of Crimean Congo hemorrhagic fever virus seroprevalence among livestock in Uganda	Uganda			2017	Goats		~1091		0.487
https://doi.org/ 10.1371/journal.pntd.0010217	Gonzalez Gordon	2022	Seroepidemiology of Crimean-Congo Haemorrhagic Fever among cattle in Cameroon: Implications from a One Health perspective	Cameroon	NorthWest region		2013	Cattle (pastoral)	Fulani (indigenous), Guldani, crossbreeds			0.579				double antigen Enzyme Linked Immunoabsorbant Assay (ELISA) (ID.vet, Grabels, France)		age, breed (non-indigenous less likely), transhumance, absolute humidity(higher humidity lower seroprevalence), shrub density (increased shrub coverage increased seropositivity)	explanatory multivariable logistic regression mixed-effects models
https://doi.org/ 10.1371/journal.pntd.0010217	Gonzalez Gordon	2022	Seroepidemiology of Crimean-Congo Haemorrhagic Fever among cattle in Cameroon: Implications from a One Health perspective	Cameroon	NorthWest region & Vina Division		2013	Cattle (dairy)	Holstein-Friesian	60	4	0.067				double antigen Enzyme Linked Immunoabsorbant Assay (ELISA) (ID.vet, Grabels, France)			low numbers meant multi-variable modelling was not possible
https://doi.org/ 10.1371/journal.pntd.0010217	Gonzalez Gordon	2022	Seroepidemiology of Crimean-Congo Haemorrhagic Fever among cattle in Cameroon: Implications from a One Health perspective	Cameroon	Vina Division Adamawa region		2013	Cattle (pastoral)	Fulani (indigenous), Guldani, crossbreeds			0.489				double antigen Enzyme Linked Immunoabsorbant Assay (ELISA) (ID.vet, Grabels, France)		age, breed (non-indigenous less likely), transhumance, absolute humidity(higher humidity lower seroprevalence), shrub density (increased shrub coverage increased seropositivity)	explanatory multivariable logistic regression mixed-effects models
DOI: 10.1016/s0035-9203(96)90468-x	Guilherme et al	1996	Seroprevalence of five arboviruses in Zebu cattle in the Central African Republic	Central African Republic	Bambari region		1992-1993	Cattle	Zebu >2years old	240	146	0.61				in house ELISA									author mentions likely cross-reactivity between common antigens of Dugbe virus which most seropositive cattle also tested positive for
DOI: 10.1016/s0035-9203(96)90468-x	Guilherme et al	1996	Seroprevalence of five arboviruses in Zebu cattle in the Central African Republic	Central African Republic	Bambari region		1992-1993	Cattle	Zebu <2years old	149	11	0.073				in house ELISA									author mentions likely cross-reactivity between common antigens of Dugbe virus which most seropositive cattle also tested positive for
DOI: 10.1016/s0035-9203(96)90468-x	Guilherme et al	1996	Seroprevalence of five arboviruses in Zebu cattle in the Central African Republic	Central African Republic	Bangui (slaughter house)		1993-1994	Cattle (ticks)	Zebu	1005										yes	Amblyomma, Boophilus, Hyalomma ( < 1% )	1514 batches	3 batches		Dugbe isolated from almost all ticks, and only Dugbe isolated from Amblyomma and Boophilus
https://doi.org/10.1186/s13071-022-05208-8	Nimo-Paintsil	2022	Ticks and prevalence of tick-borne pathogens from domestic animals in Ghana	Ghana	Coastal savana		2016-2017	Cattle												yes	A. variegatum, H. truncatum, H. rufipes, R. sanguineus s.l., R. Boophilus sp., R. evertsi, Rhipicephalus spp.	728	0		no serology just PCR of ticks
https://doi.org/10.1186/s13071-022-05208-8	Nimo-Paintsil	2022	Ticks and prevalence of tick-borne pathogens from domestic animals in Ghana	Ghana	Coastal savana		2016-2017	Dogs												yes	A. variegatum, R. sanguineus s.l., Rhipicephalus spp.	11	0		no serology just PCR of ticks
https://doi.org/10.1186/s13071-022-05208-8	Nimo-Paintsil	2022	Ticks and prevalence of tick-borne pathogens from domestic animals in Ghana	Ghana	Guinea and Sudan savana		2016-2017	Cattle												yes	A. variegatum, H. truncatum, H. rufipes, R. sanguineus s.l., R. Boophilus sp., R. evertsi, Rhipicephalus spp.	946	0		no serology just PCR of ticks
https://doi.org/10.1186/s13071-022-05208-8	Nimo-Paintsil	2022	Ticks and prevalence of tick-borne pathogens from domestic animals in Ghana	Ghana	Guinea and Sudan savana		2016-2017	Dogs												yes	A. variegatum, R. sanguineus s.l., Rhipicephalus spp.	314	0		no serology just PCR of ticks
https://doi.org/10.1186/s13071-022-05208-8	Nimo-Paintsil	2022	Ticks and prevalence of tick-borne pathogens from domestic animals in Ghana	Ghana	Guinea and Sudan savana		2016-2017	Goats												yes	R. sanguineus, R evertsi	7	0		no serology just PCR of ticks
https://doi.org/10.1186/s13071-022-05208-8	Nimo-Paintsil	2022	Ticks and prevalence of tick-borne pathogens from domestic animals in Ghana	Ghana	Guinea and Sudan savana		2016-2017	Sheep												yes	R. evertsi	10	0		no serology just PCR of ticks
https://doi.org/10.1016/j.ttbdis.2020.101475	Naidenova	2020	Prevalence of Crimean-Congo hemorrhagic fever virus in rural areas of Guinea	Guinea	Lower Guinea		2016-2019	cattle, domestic and roving dogs, and small mammals												yes	A. variegatum (704 ticks, 186 pools), H. leachi (43 ticks, 12 pools), H. truncatum (34 ticks, 15 pools), R. annulatus (34 ticks, 8 pools), R. decoloratus (363 ticks, 90 pools), R. geigyi (138 ticks, 48 pools), R. sagnuinesus s.l. (33 ticks, 9 pools), R. senegalensis (2 ticks, 2 pools)		A. variegatum (5 pools, 2.7%), H. leachi (0 pools), H. truncatum (0 pools), R. annulatus (0 pools), R. decoloratus (0 pools), R. geigyi (6 pools, 12.5%), R. sagnuinesus s.l. (1 pool, 11.1%), R. senegalensis (0 pools)		No serology, Ticks PCR-ed and ELISA for cchf antigen
https://doi.org/10.1016/j.ttbdis.2020.101475	Naidenova	2020	Prevalence of Crimean-Congo hemorrhagic fever virus in rural areas of Guinea	Guinea	Middle Guinea		2016-2019	cattle, domestic and roving dogs, and small mammals												yes	A. variegatum (359 ticks,84 pools), R. decoloratus (63 ticks, 14 pools), R. geigyi (113 ticks, 34 pools), R. sagnuinesus s.l. (9 ticks, 1 pool), R. senegalensis (1 ticks, 1 pool)		A. variegatum (2 pools, 2.4%), R. decoloratus (1 pools, 7.3%), R. geigyi (1 pools, 2.9%), R. sagnuinesus s.l. (0 pool), R. senegalensis (0 pool)		No serology, Ticks PCR-ed and ELISA for cchf antigen
https://doi.org/10.1016/j.ttbdis.2020.101475	Naidenova	2020	Prevalence of Crimean-Congo hemorrhagic fever virus in rural areas of Guinea	Guinea	Upper Guinea		2016-2019	cattle, domestic and roving dogs, and small mammals												yes	A. variegatum (128 ticks, 63 pools), H. truncatum (13 ticks, 8 pools), R. annulatus (22 ticks, 10 pools), R. decoloratus (162 ticks, 73 pools), R. geigyi (109 ticks, 28 pools), R. senegalensis (2 ticks, 2 pools)		A. variegatum (0 pools), H. truncatum (0 pools), R. annulatus (0 pools), R. decoloratus (0 pools), R. geigyi (2 pools, 7.1%), R. senegalensis (0 pools)		No serology, Ticks PCR-ed and ELISA for cchf antigen
https://doi.org/10.1016/j.ttbdis.2020.101475	Naidenova	2020	Prevalence of Crimean-Congo hemorrhagic fever virus in rural areas of Guinea	Guinea	Forest Guinea		2016-2019	cattle, domestic and roving dogs, and small mammals												yes	A. variegatum (42 ticks, 26 pools), H. leachi (9 ticks, 1 pools), H. truncatum (8 ticks, 2 pools), R. annulatus (51 ticks, 18 pools), R. decoloratus (283 ticks, 100 pools), R. geigyi (220 ticks, 47 pools)		A. variegatum (4 pools, 15.4%), H. leachi (0 pools), H. truncatum (0 pools), R. annulatus (2 pools, 11.1%), R. decoloratus (3 pools, 3%), R. geigyi (0 pools)		No serology, Ticks PCR-ed and ELISA for cchf antigen
https://doi.org/10.1186/s12879-023-08779-37	El Ghassem	2023	Risk factors associated with Crimean-Congo hemorrhagic fever virus circulation among human, livestock and ticks in Mauritania through a one health retrospective study	Mauritania			2019-2021	Sheep												yes		94	22 Ticks (23.4%)
https://doi.org/10.1186/s12879-023-08779-37	El Ghassem	2023	Risk factors associated with Crimean-Congo hemorrhagic fever virus circulation among human, livestock and ticks in Mauritania through a one health retrospective study	Mauritania			2019-2021	Cattle												yes		131	7 ticks (5.3%)
https://doi.org/10.1186/s12879-023-08779-37	El Ghassem	2023	Risk factors associated with Crimean-Congo hemorrhagic fever virus circulation among human, livestock and ticks in Mauritania through a one health retrospective study	Mauritania			2019-2021	Camels												yes		57	3 ticks (5.2%)
https://doi.org/10.1186/s12879-023-08779-37	El Ghassem	2023	Risk factors associated with Crimean-Congo hemorrhagic fever virus circulation among human, livestock and ticks in Mauritania through a one health retrospective study	Mauritania			2019-2021	Goats												yes		unspecified
DOI: 10.1016/0035-9203(90)90045-g	Gonzlez et al	1990	A fatal case of Crimean-Congo haemorrhagic fever in Mauritania: virological and serological evidence suggesting epidemic transmission	Mauritania		Ndeyboussat	1988 (May-June)	Goats & Sheep		17	5	0.29				In House ELISA
DOI: 10.1016/0035-9203(90)90045-g	Gonzlez et al	1990	A fatal case of Crimean-Congo haemorrhagic fever in Mauritania: virological and serological evidence suggesting epidemic transmission	Mauritania	Traza	Rosso	1988 June	Sheep		39	17	0.436				In House ELISA
DOI: 10.1016/0035-9203(90)90045-g	Gonzlez et al	1990	A fatal case of Crimean-Congo haemorrhagic fever in Mauritania: virological and serological evidence suggesting epidemic transmission	Mauritania	Traza	Rosso	1988 October	Sheep		25	3	0.12				In House ELISA
DOI: 10.1016/0035-9203(90)90045-g	Gonzlez et al	1990	A fatal case of Crimean-Congo haemorrhagic fever in Mauritania: virological and serological evidence suggesting epidemic transmission	Mauritania	Traza	Rkiz	1988 October	Sheep		39	19	0.487				In House ELISA
DOI: 10.1016/0035-9203(90)90045-g	Gonzlez et al	1990	A fatal case of Crimean-Congo haemorrhagic fever in Mauritania: virological and serological evidence suggesting epidemic transmission	Mauritania	Traza	Keur Massene	1988 October	Sheep		61	3	0.049				In House ELISA
DOI: 10.1016/0035-9203(90)90045-g	Gonzlez et al	1990	A fatal case of Crimean-Congo haemorrhagic fever in Mauritania: virological and serological evidence suggesting epidemic transmission	Mauritania	Traza	Rkiz	1988 December	Sheep		399	10	0.256				In House ELISA
DOI: 10.1016/0035-9203(90)90045-g	Gonzlez et al	1990	A fatal case of Crimean-Congo haemorrhagic fever in Mauritania: virological and serological evidence suggesting epidemic transmission	Mauritania	Brakna	Bogue	1988 December	Sheep		42	11	0.262				In House ELISA
DOI: 10.1016/0035-9203(90)90045-g	Gonzlez et al	1990	A fatal case of Crimean-Congo haemorrhagic fever in Mauritania: virological and serological evidence suggesting epidemic transmission	Mauritania	Gorgol	Kaedi	1988 June	Sheep		47	7	0.149				In House ELISA
DOI: 10.1016/0035-9203(90)90045-g	Gonzlez et al	1990	A fatal case of Crimean-Congo haemorrhagic fever in Mauritania: virological and serological evidence suggesting epidemic transmission	Mauritania	Gorgol	Kaedi	1988 December	Sheep		191	30	0.157				In House ELISA
DOI: 10.1016/0035-9203(90)90045-g	Gonzlez et al	1990	A fatal case of Crimean-Congo haemorrhagic fever in Mauritania: virological and serological evidence suggesting epidemic transmission	Mauritania	Guidimaka	Selibabi	1988 Deceber	Sheep		153	22	0.144				In House ELISA
DOI: 10.1016/0035-9203(90)90045-g	Gonzlez et al	1990	A fatal case of Crimean-Congo haemorrhagic fever in Mauritania: virological and serological evidence suggesting epidemic transmission	Mauritania	Assaba	Guerou	1988 July	Sheep		33	8	0.242				In House ELISA
DOI: 10.1016/0035-9203(90)90045-g	Gonzlez et al	1990	A fatal case of Crimean-Congo haemorrhagic fever in Mauritania: virological and serological evidence suggesting epidemic transmission	Mauritania	Assaba	Guerou	1988 November	Sheep		132	20	0.151				In House ELISA
DOI: 10.1016/0035-9203(90)90045-g	Gonzlez et al	1990	A fatal case of Crimean-Congo haemorrhagic fever in Mauritania: virological and serological evidence suggesting epidemic transmission	Mauritania	Assaba	Kankossa	1988 December	Sheep		87	20	0.23				In House ELISA
DOI: 10.1016/0035-9203(90)90045-g	Gonzlez et al	1990	A fatal case of Crimean-Congo haemorrhagic fever in Mauritania: virological and serological evidence suggesting epidemic transmission	Mauritania	Hodh el Gharbi	Kobeni	1988 July	Sheep		44	16	0.364				In House ELISA
DOI: 10.1016/0035-9203(90)90045-g	Gonzlez et al	1990	A fatal case of Crimean-Congo haemorrhagic fever in Mauritania: virological and serological evidence suggesting epidemic transmission	Mauritania	Hodh el Gharbi	Tioul	1988 July	Sheep		40	7	0.175				In House ELISA
DOI: 10.1016/0035-9203(90)90045-g	Gonzlez et al	1990	A fatal case of Crimean-Congo haemorrhagic fever in Mauritania: virological and serological evidence suggesting epidemic transmission	Mauritania	Hodh el Gharbi	Ayoun el'artrous	1988 October	Sheep		46	14	0.304				In House ELISA
DOI: 10.1016/0035-9203(90)90045-g	Gonzlez et al	1990	A fatal case of Crimean-Congo haemorrhagic fever in Mauritania: virological and serological evidence suggesting epidemic transmission	Mauritania	Hodh el Gharbi	Kobeni	1988 November	Sheep		137	18	0.13				In House ELISA
DOI: 10.1016/0035-9203(90)90045-g	Gonzlez et al	1990	A fatal case of Crimean-Congo haemorrhagic fever in Mauritania: virological and serological evidence suggesting epidemic transmission	Mauritania	Hodh el Gharbi	Tinatane	1988 November	Sheep		31	9	0.29				In House ELISA
DOI: 10.1016/0035-9203(90)90045-g	Gonzlez et al	1990	A fatal case of Crimean-Congo haemorrhagic fever in Mauritania: virological and serological evidence suggesting epidemic transmission	Mauritania	Hodh el Chargui	Timbedgha	1988 November	Sheep		33	12	0.364				In House ELISA
DOI: 10.1016/0035-9203(90)90045-g	Gonzlez et al	1990	A fatal case of Crimean-Congo haemorrhagic fever in Mauritania: virological and serological evidence suggesting epidemic transmission	Mauritania	Traza		1988 (June-December)	Sheep		203			0.236	0.064		In House ELISA
DOI: 10.1016/0035-9203(90)90045-g	Gonzlez et al	1990	A fatal case of Crimean-Congo haemorrhagic fever in Mauritania: virological and serological evidence suggesting epidemic transmission	Mauritania	Brakna		1988 (June-December)	Sheep		42			0.262	0.095		In House ELISA
DOI: 10.1016/0035-9203(90)90045-g	Gonzlez et al	1990	A fatal case of Crimean-Congo haemorrhagic fever in Mauritania: virological and serological evidence suggesting epidemic transmission	Mauritania	Assaba		1988 (June-December)	Sheep		252			0.179	0.036		In House ELISA
DOI: 10.1016/0035-9203(90)90045-g	Gonzlez et al	1990	A fatal case of Crimean-Congo haemorrhagic fever in Mauritania: virological and serological evidence suggesting epidemic transmission	Mauritania	Gorgol		1988 (June-December)	Sheep		238			0.134	0.042		In House ELISA
DOI: 10.1016/0035-9203(90)90045-g	Gonzlez et al	1990	A fatal case of Crimean-Congo haemorrhagic fever in Mauritania: virological and serological evidence suggesting epidemic transmission	Mauritania	Guidmaka		1988 (June-December)	Sheep		153			0.085	0.067		In House ELISA
DOI: 10.1016/0035-9203(90)90045-g	Gonzlez et al	1990	A fatal case of Crimean-Congo haemorrhagic fever in Mauritania: virological and serological evidence suggesting epidemic transmission	Mauritania	Hodh		1988 (June-December)	Sheep		331			0.224	0.021		In House ELISA
https://doi.org/10.1016/j.ttbdis.2022.102034	Rodriguez et al	2022	The Saharan antelope addax (Addax nasomaculatus) as a host for Hyalomma marginatum, tick vector of Crimean-Congo hemorrhagic fever virus	Morocco	Northwest Morocco		2016-2017	Addax antelope		42										yes			100% of adult H. marginatum ticks tested positive for CCHFV (Agai Virus	>99% identity of identified sequence (GenBank accession No. ON557389) to CCHFV AP- 92 strain, currently classified as AIGV	serum taken for seroprevalence of bacterial pathogens but not performed for the CCHFV
DOI 10.1007/s10493-015-9996-y	Schuster et al	2016	Sheep and goats as indicator animals for the circulation of CCHFV in the environment	Albania	Berat		2011 & 2013	Cattle		31		0				Commerical ELISA	Commercial IFA
DOI 10.1007/s10493-015-9996-y	Schuster et al	2016	Sheep and goats as indicator animals for the circulation of CCHFV in the environment	Albania	Berat		2011 & 2013	Sheep		18		0.67				adapted commercial ELISA	adapted commercial IFA
DOI 10.1007/s10493-015-9996-y	Schuster et al	2016	Sheep and goats as indicator animals for the circulation of CCHFV in the environment	Albania	Berat		2011 & 2013	Goats		25		0				adapted commercial ELISA	adapted commercial IFA
DOI 10.1007/s10493-015-9996-y	Schuster et al	2016	Sheep and goats as indicator animals for the circulation of CCHFV in the environment	Albania	Has		2011 & 2013	Cattle		108		0.1				Commerical ELISA	Commercial IFA
DOI 10.1007/s10493-015-9996-y	Schuster et al	2016	Sheep and goats as indicator animals for the circulation of CCHFV in the environment	Albania			2011 & 2013	Sheep		51		0.25				adapted commercial ELISA	adapted commercial IFA
DOI 10.1007/s10493-015-9996-y	Schuster et al	2016	Sheep and goats as indicator animals for the circulation of CCHFV in the environment	Albania	Has		2011 & 2013	Goats		24		0.54				adapted commercial ELISA	adapted commercial IFA
DOI 10.1007/s10493-015-9996-y	Schuster et al	2016	Sheep and goats as indicator animals for the circulation of CCHFV in the environment	Albania	Kolonje		2011 & 2013	Cattle		54		0.07				Commerical ELISA	Commercial IFA
DOI 10.1007/s10493-015-9996-y	Schuster et al	2016	Sheep and goats as indicator animals for the circulation of CCHFV in the environment	Albania	Kolonje		2011 & 2013	Sheep		29		0.97				adapted commercial ELISA	adapted commercial IFA
DOI 10.1007/s10493-015-9996-y	Schuster et al	2016	Sheep and goats as indicator animals for the circulation of CCHFV in the environment	Albania	Kolonje		2011 & 2013	Goats		9		0.89				adapted commercial ELISA	adapted commercial IFA
DOI 10.1007/s10493-015-9996-y	Schuster et al	2016	Sheep and goats as indicator animals for the circulation of CCHFV in the environment	Albania	Lezhe		2011 & 2013	Cattle		42		0.05				Commerical ELISA	Commercial IFA
DOI 10.1007/s10493-015-9996-y	Schuster et al	2016	Sheep and goats as indicator animals for the circulation of CCHFV in the environment	Albania	Lezhe		2011 & 2013	Sheep		37		0.35				adapted commercial ELISA	adapted commercial IFA
DOI 10.1007/s10493-015-9996-y	Schuster et al	2016	Sheep and goats as indicator animals for the circulation of CCHFV in the environment	Albania	Lezhe		2011 & 2013	Goats		78		0.18				adapted commercial ELISA	adapted commercial IFA
DOI 10.1007/s10493-015-9996-y	Schuster et al	2016	Sheep and goats as indicator animals for the circulation of CCHFV in the environment	Albania	Pogradec		2011 & 2013	Cattle		6		0				Commerical ELISA	Commercial IFA
DOI 10.1007/s10493-015-9996-y	Schuster et al	2016	Sheep and goats as indicator animals for the circulation of CCHFV in the environment	Albania	Pogradec		2011 & 2013	Sheep		7		0				adapted commercial ELISA	adapted commercial IFA
DOI 10.1007/s10493-015-9996-y	Schuster et al	2016	Sheep and goats as indicator animals for the circulation of CCHFV in the environment	Albania	Pogradec		2011 & 2013	Goats		15		0.47				adapted commercial ELISA	adapted commercial IFA
DOI 10.1007/s10493-015-9996-y	Schuster et al	2016	Sheep and goats as indicator animals for the circulation of CCHFV in the environment	Former Yugoslav Republic of Macedonia	Northeast		2009 & 2011	Cattle		20		0.8				Commerical ELISA	Commercial IFA
DOI 10.1007/s10493-015-9996-y	Schuster et al	2016	Sheep and goats as indicator animals for the circulation of CCHFV in the environment	Former Yugoslav Republic of Macedonia	Northeast		2009 & 2011	Sheep		25		0.44				adapted commercial ELISA	adapted commercial IFA
DOI 10.1007/s10493-015-9996-y	Schuster et al	2016	Sheep and goats as indicator animals for the circulation of CCHFV in the environment	Former Yugoslav Republic of Macedonia	Northeast		2009 & 2011	Goats		47		0.47				adapted commercial ELISA	adapted commercial IFA
DOI 10.1007/s10493-015-9996-y	Schuster et al	2016	Sheep and goats as indicator animals for the circulation of CCHFV in the environment	Former Yugoslav Republic of Macedonia	Vardar		2009 & 2011	Cattle		23		0.17				Commerical ELISA	Commercial IFA
DOI 10.1007/s10493-015-9996-y	Schuster et al	2016	Sheep and goats as indicator animals for the circulation of CCHFV in the environment	Former Yugoslav Republic of Macedonia	Vardar		2009 & 2011	Sheep		49		0.86				adapted commercial ELISA	adapted commercial IFA
DOI 10.1007/s10493-015-9996-y	Schuster et al	2016	Sheep and goats as indicator animals for the circulation of CCHFV in the environment	Former Yugoslav Republic of Macedonia	Vardar		2009 & 2011	Goats		4		0.04				adapted commercial ELISA	adapted commercial IFA
DOI 10.1007/s10493-015-9996-y	Schuster et al	2016	Sheep and goats as indicator animals for the circulation of CCHFV in the environment	Former Yugoslav Republic of Macedonia	Southeast		2009 & 2011	Cattle		80		0				Commerical ELISA	Commercial IFA
DOI 10.1007/s10493-015-9996-y	Schuster et al	2016	Sheep and goats as indicator animals for the circulation of CCHFV in the environment	Former Yugoslav Republic of Macedonia	Southeast		2009 & 2011	Sheep		50		0.8				adapted commercial ELISA	adapted commercial IFA
DOI 10.1007/s10493-015-9996-y	Schuster et al	2016	Sheep and goats as indicator animals for the circulation of CCHFV in the environment	Former Yugoslav Republic of Macedonia	Southeast		2009 & 2011	Goats		32		0.75				adapted commercial ELISA	adapted commercial IFA
https://doi.org/10.3390/ microorganisms10091761	Duscher et al	2022	Hyalomma spp. in Austria—The Tick, the Climate, the Diseases and the Risk for Humans and Animals	Austria			2018	cattle		897	0	0				ID Screen® CCHF double-antigen multispecies enzyme-linked immunosorbent assay (ELISA) kit (IDVet Innovative Diagnostics, France)					H marginatum (2), Hyalomma sp. (6)	8 ticks from humans and horses (2018-2021)	0
https://doi.org/10.1016/j.ttbdis.2022.102004	Goletic	2022	Serologic and molecular evidence for circulation of Crimean-Congo hemorrhagic fever virus in ticks and cattle in Bosnia and Herzegovina	Bosnia-Herzegovina			2019 & 2021	Cattle		481	72	0.1497				ID Screen® CCHF double-antigen multispecies enzyme-linked immunosorbent assay (ELISA) kit (IDVet Innovative Diagnostics, France)	RT-qPCR negative all bloods			yes		760 ticks	3/760 (0.39%)		some ticks collected form sheep in close proximity to seropositive cattle
https://doi.org/10.1016/j.ttbdis.2022.102004	Goletic	2022	Serologic and molecular evidence for circulation of Crimean-Congo hemorrhagic fever virus in ticks and cattle in Bosnia and Herzegovina	Bosnia-Herzegovina	Western Bosnia		2019 & 2021	Cattle		104	11	0.125				ID Screen® CCHF double-antigen multispecies enzyme-linked immunosorbent assay (ELISA) kit (IDVet Innovative Diagnostics, France)	RT-qPCR negative all bloods			yes	I. ricinus (60.8%), D. marginatus (12.7%), H. marginatum (16%), R. bursa (9.4), Ha. punctata (1.1%)		0		some ticks collected form sheep in close proximity to seropositive cattle
https://doi.org/10.1016/j.ttbdis.2022.102004	Goletic	2022	Serologic and molecular evidence for circulation of Crimean-Congo hemorrhagic fever virus in ticks and cattle in Bosnia and Herzegovina	Bosnia-Herzegovina	Central Bosnia		2019 & 2021	Cattle		86	0	0				ID Screen® CCHF double-antigen multispecies enzyme-linked immunosorbent assay (ELISA) kit (IDVet Innovative Diagnostics, France)	RT-qPCR negative all bloods			yes	I. ricinus (47.1%), D. marginatus (31%), H. marginatum (13.8%), R. bursa (8.1%), Ha. punctata (0%)		0		some ticks collected form sheep in close proximity to seropositive cattle
https://doi.org/10.1016/j.ttbdis.2022.102004	Goletic	2022	Serologic and molecular evidence for circulation of Crimean-Congo hemorrhagic fever virus in ticks and cattle in Bosnia and Herzegovina	Bosnia-Herzegovina	West Herzegovina		2019 & 2021	Cattle		73	9	0.1428				ID Screen® CCHF double-antigen multispecies enzyme-linked immunosorbent assay (ELISA) kit (IDVet Innovative Diagnostics, France)	RT-qPCR negative all bloods			yes	I. ricinus (33.4%), D. marginatus (24.3%%), H. marginatum (8.4%), R. bursa (22.1%), Ha. punctata (11.8%)		0		some ticks collected form sheep in close proximity to seropositive cattle
https://doi.org/10.1016/j.ttbdis.2022.102004	Goletic	2022	Serologic and molecular evidence for circulation of Crimean-Congo hemorrhagic fever virus in ticks and cattle in Bosnia and Herzegovina	Bosnia-Herzegovina	Eastern Herzegovina		2019 & 2021	Cattle		218	52	0.2381				ID Screen® CCHF double-antigen multispecies enzyme-linked immunosorbent assay (ELISA) kit (IDVet Innovative Diagnostics, France)	RT-qPCR negative all bloods			yes	I. ricinus (24.5%), D. marginatus (32.7%), H. marginatum (26.4%), R. bursa (13.2%), Ha. punctata (3.2%)		3 H marginatum ticks from cattle		some ticks collected form sheep in close proximity to seropositive cattle
DOI: 10.1002/vms3.781	Satroic	2022	First evidence of Crimean-Congo haemorrhagic fever virus circulation in Bosnia and Herzegovina	Bosnia-Herzegovina	Southeastern B&H	Gacko & Nevesinje municpalities	2018	Sheep	indigenous Pramenka or it's crossbreeds	176	17	0.0966				ID Screen® CCHF double-antigen multispecies enzyme-linked immunosorbent assay (ELISA) kit (IDVet Innovative Diagnostics, France)	Duplicate IDVet test by second lab and postiives tested byIFA with FITC-conjugated protein G	age	basic statistics
https://doi.org/10.1080/13102818.2014.931685	Barthel et al	2014	Seroprevalance of Crimean–Congo haemorrhagic fever in Bulgarian livestock	Bulgaria	Aytos (southeastern Bulgaria)	Topolitsa and Karageorgievo	2011	Cattle		127	90		0.71			In house ELISA				collection reported but no data
https://doi.org/10.1080/13102818.2014.931685	Barthel et al	2014	Seroprevalance of Crimean–Congo haemorrhagic fever in Bulgarian livestock	Bulgaria	Aytos (southeastern Bulgaria)	Topolitsa and Karageorgievo	2011	Sheep		242	179		0.74			In house ELISA				collection reported but no data
https://doi.org/10.1080/13102818.2014.931685	Barthel et al	2014	Seroprevalance of Crimean–Congo haemorrhagic fever in Bulgarian livestock	Bulgaria	Aytos (southeastern Bulgaria)	Topolitsa and Karageorgievo	2011	Donkeys		8	4		0.5			In house ELISA				collection reported but no data
https://doi.org/10.1080/13102818.2014.931685	Barthel et al	2014	Seroprevalance of Crimean–Congo haemorrhagic fever in Bulgarian livestock	Bulgaria	Aytos (southeastern Bulgaria)	Topolitsa and Karageorgievo	2011	Goat		15	9		0.6			In house ELISA				collection reported but no data
https://doi.org/10.1007/s10493-018-0258-7	Christova et al	2018	High seroprevalence for Crimean–Congo haemorrhagic fever virus in ruminants in the absence of reported human cases in many regions of Bulgaria	Bulgaria	Blagoevgrad			Cattle		28	8	0.286				in-house indirect IgG ELISA based on a recombinant N-protein of the CCHFV Kosovo Hoti strain	positive or inconclusive results were tested for confirmation with an adapted commercial ELISA (Vector-Best, Novosibirsk, Russia), divergent results were resolved with adapted Euroimmun IFA			no
https://doi.org/10.1007/s10493-018-0258-7	Christova et al	2018	High seroprevalence for Crimean–Congo haemorrhagic fever virus in ruminants in the absence of reported human cases in many regions of Bulgaria	Bulgaria	Blagoevgrad			Goat		15	10	0.667				in-house indirect IgG ELISA based on a recombinant N-protein of the CCHFV Kosovo Hoti strain	positive or inconclusive results were tested for confirmation with an adapted commercial ELISA (Vector-Best, Novosibirsk, Russia), divergent results were resolved with adapted Euroimmun IFA			no
https://doi.org/10.1007/s10493-018-0258-7	Christova et al	2018	High seroprevalence for Crimean–Congo haemorrhagic fever virus in ruminants in the absence of reported human cases in many regions of Bulgaria	Bulgaria	Burgas			Cattle		20	7	0.35				in-house indirect IgG ELISA based on a recombinant N-protein of the CCHFV Kosovo Hoti strain	positive or inconclusive results were tested for confirmation with an adapted commercial ELISA (Vector-Best, Novosibirsk, Russia), divergent results were resolved with adapted Euroimmun IFA			no
https://doi.org/10.1007/s10493-018-0258-7	Christova et al	2018	High seroprevalence for Crimean–Congo haemorrhagic fever virus in ruminants in the absence of reported human cases in many regions of Bulgaria	Bulgaria	Burgas			Goat		38	9	0.237				in-house indirect IgG ELISA based on a recombinant N-protein of the CCHFV Kosovo Hoti strain	positive or inconclusive results were tested for confirmation with an adapted commercial ELISA (Vector-Best, Novosibirsk, Russia), divergent results were resolved with adapted Euroimmun IFA			no
https://doi.org/10.1007/s10493-018-0258-7	Christova et al	2018	High seroprevalence for Crimean–Congo haemorrhagic fever virus in ruminants in the absence of reported human cases in many regions of Bulgaria	Bulgaria	Burgas			Sheep		22	9	0.409				in-house indirect IgG ELISA based on a recombinant N-protein of the CCHFV Kosovo Hoti strain	positive or inconclusive results were tested for confirmation with an adapted commercial ELISA (Vector-Best, Novosibirsk, Russia), divergent results were resolved with adapted Euroimmun IFA			no
https://doi.org/10.1007/s10493-018-0258-7	Christova et al	2018	High seroprevalence for Crimean–Congo haemorrhagic fever virus in ruminants in the absence of reported human cases in many regions of Bulgaria	Bulgaria	Varna			Cattle		5	0	0				in-house indirect IgG ELISA based on a recombinant N-protein of the CCHFV Kosovo Hoti strain	positive or inconclusive results were tested for confirmation with an adapted commercial ELISA (Vector-Best, Novosibirsk, Russia), divergent results were resolved with adapted Euroimmun IFA			no
https://doi.org/10.1007/s10493-018-0258-7	Christova et al	2018	High seroprevalence for Crimean–Congo haemorrhagic fever virus in ruminants in the absence of reported human cases in many regions of Bulgaria	Bulgaria	Varna			Goat		1	0	0				in-house indirect IgG ELISA based on a recombinant N-protein of the CCHFV Kosovo Hoti strain	positive or inconclusive results were tested for confirmation with an adapted commercial ELISA (Vector-Best, Novosibirsk, Russia), divergent results were resolved with adapted Euroimmun IFA			no
https://doi.org/10.1007/s10493-018-0258-7	Christova et al	2018	High seroprevalence for Crimean–Congo haemorrhagic fever virus in ruminants in the absence of reported human cases in many regions of Bulgaria	Bulgaria	Varna			Sheep		5	0	0				in-house indirect IgG ELISA based on a recombinant N-protein of the CCHFV Kosovo Hoti strain	positive or inconclusive results were tested for confirmation with an adapted commercial ELISA (Vector-Best, Novosibirsk, Russia), divergent results were resolved with adapted Euroimmun IFA			no
https://doi.org/10.1007/s10493-018-0258-7	Christova et al	2018	High seroprevalence for Crimean–Congo haemorrhagic fever virus in ruminants in the absence of reported human cases in many regions of Bulgaria	Bulgaria	Veliko Tarnovo			Cattle		14	0	0				in-house indirect IgG ELISA based on a recombinant N-protein of the CCHFV Kosovo Hoti strain	positive or inconclusive results were tested for confirmation with an adapted commercial ELISA (Vector-Best, Novosibirsk, Russia), divergent results were resolved with adapted Euroimmun IFA			no
https://doi.org/10.1007/s10493-018-0258-7	Christova et al	2018	High seroprevalence for Crimean–Congo haemorrhagic fever virus in ruminants in the absence of reported human cases in many regions of Bulgaria	Bulgaria	Veliko Tarnovo			Sheep		6	1	0.167				in-house indirect IgG ELISA based on a recombinant N-protein of the CCHFV Kosovo Hoti strain	positive or inconclusive results were tested for confirmation with an adapted commercial ELISA (Vector-Best, Novosibirsk, Russia), divergent results were resolved with adapted Euroimmun IFA			no
https://doi.org/10.1007/s10493-018-0258-7	Christova et al	2018	High seroprevalence for Crimean–Congo haemorrhagic fever virus in ruminants in the absence of reported human cases in many regions of Bulgaria	Bulgaria	Vidin			Cattle		45	1	0.022				in-house indirect IgG ELISA based on a recombinant N-protein of the CCHFV Kosovo Hoti strain	positive or inconclusive results were tested for confirmation with an adapted commercial ELISA (Vector-Best, Novosibirsk, Russia), divergent results were resolved with adapted Euroimmun IFA			no
https://doi.org/10.1007/s10493-018-0258-7	Christova et al	2018	High seroprevalence for Crimean–Congo haemorrhagic fever virus in ruminants in the absence of reported human cases in many regions of Bulgaria	Bulgaria	Vratsa			Cattle		22	1	0.045				in-house indirect IgG ELISA based on a recombinant N-protein of the CCHFV Kosovo Hoti strain	positive or inconclusive results were tested for confirmation with an adapted commercial ELISA (Vector-Best, Novosibirsk, Russia), divergent results were resolved with adapted Euroimmun IFA			no
https://doi.org/10.1007/s10493-018-0258-7	Christova et al	2018	High seroprevalence for Crimean–Congo haemorrhagic fever virus in ruminants in the absence of reported human cases in many regions of Bulgaria	Bulgaria	Vratsa			Sheep		16	0	0				in-house indirect IgG ELISA based on a recombinant N-protein of the CCHFV Kosovo Hoti strain	positive or inconclusive results were tested for confirmation with an adapted commercial ELISA (Vector-Best, Novosibirsk, Russia), divergent results were resolved with adapted Euroimmun IFA			no
https://doi.org/10.1007/s10493-018-0258-7	Christova et al	2018	High seroprevalence for Crimean–Congo haemorrhagic fever virus in ruminants in the absence of reported human cases in many regions of Bulgaria	Bulgaria	Gabrovo			Cattle		36	22	0.611				in-house indirect IgG ELISA based on a recombinant N-protein of the CCHFV Kosovo Hoti strain	positive or inconclusive results were tested for confirmation with an adapted commercial ELISA (Vector-Best, Novosibirsk, Russia), divergent results were resolved with adapted Euroimmun IFA			no
https://doi.org/10.1007/s10493-018-0258-7	Christova et al	2018	High seroprevalence for Crimean–Congo haemorrhagic fever virus in ruminants in the absence of reported human cases in many regions of Bulgaria	Bulgaria	Gabrovo			Sheep		4	0	0				in-house indirect IgG ELISA based on a recombinant N-protein of the CCHFV Kosovo Hoti strain	positive or inconclusive results were tested for confirmation with an adapted commercial ELISA (Vector-Best, Novosibirsk, Russia), divergent results were resolved with adapted Euroimmun IFA			no
https://doi.org/10.1007/s10493-018-0258-7	Christova et al	2018	High seroprevalence for Crimean–Congo haemorrhagic fever virus in ruminants in the absence of reported human cases in many regions of Bulgaria	Bulgaria	Dobrich			Cattle		40	9	0.225				in-house indirect IgG ELISA based on a recombinant N-protein of the CCHFV Kosovo Hoti strain	positive or inconclusive results were tested for confirmation with an adapted commercial ELISA (Vector-Best, Novosibirsk, Russia), divergent results were resolved with adapted Euroimmun IFA			no
https://doi.org/10.1007/s10493-018-0258-7	Christova et al	2018	High seroprevalence for Crimean–Congo haemorrhagic fever virus in ruminants in the absence of reported human cases in many regions of Bulgaria	Bulgaria	Kardzhali			Cattle		45	38	0.867				in-house indirect IgG ELISA based on a recombinant N-protein of the CCHFV Kosovo Hoti strain	positive or inconclusive results were tested for confirmation with an adapted commercial ELISA (Vector-Best, Novosibirsk, Russia), divergent results were resolved with adapted Euroimmun IFA			no
https://doi.org/10.1007/s10493-018-0258-7	Christova et al	2018	High seroprevalence for Crimean–Congo haemorrhagic fever virus in ruminants in the absence of reported human cases in many regions of Bulgaria	Bulgaria	Kyustendil			Cattle		55	9	0.164				in-house indirect IgG ELISA based on a recombinant N-protein of the CCHFV Kosovo Hoti strain	positive or inconclusive results were tested for confirmation with an adapted commercial ELISA (Vector-Best, Novosibirsk, Russia), divergent results were resolved with adapted Euroimmun IFA			no
https://doi.org/10.1007/s10493-018-0258-7	Christova et al	2018	High seroprevalence for Crimean–Congo haemorrhagic fever virus in ruminants in the absence of reported human cases in many regions of Bulgaria	Bulgaria	Lovech			Cattle		29	0	0				in-house indirect IgG ELISA based on a recombinant N-protein of the CCHFV Kosovo Hoti strain	positive or inconclusive results were tested for confirmation with an adapted commercial ELISA (Vector-Best, Novosibirsk, Russia), divergent results were resolved with adapted Euroimmun IFA			no
https://doi.org/10.1007/s10493-018-0258-7	Christova et al	2018	High seroprevalence for Crimean–Congo haemorrhagic fever virus in ruminants in the absence of reported human cases in many regions of Bulgaria	Bulgaria	Loveh			Sheep		2	0	0				in-house indirect IgG ELISA based on a recombinant N-protein of the CCHFV Kosovo Hoti strain	positive or inconclusive results were tested for confirmation with an adapted commercial ELISA (Vector-Best, Novosibirsk, Russia), divergent results were resolved with adapted Euroimmun IFA			no
https://doi.org/10.1007/s10493-018-0258-7	Christova et al	2018	High seroprevalence for Crimean–Congo haemorrhagic fever virus in ruminants in the absence of reported human cases in many regions of Bulgaria	Bulgaria	Montana			Cattle		50	6	0.12				in-house indirect IgG ELISA based on a recombinant N-protein of the CCHFV Kosovo Hoti strain	positive or inconclusive results were tested for confirmation with an adapted commercial ELISA (Vector-Best, Novosibirsk, Russia), divergent results were resolved with adapted Euroimmun IFA			no
https://doi.org/10.1007/s10493-018-0258-7	Christova et al	2018	High seroprevalence for Crimean–Congo haemorrhagic fever virus in ruminants in the absence of reported human cases in many regions of Bulgaria	Bulgaria	Pazarzhik			Cattle		29	7	0.241				in-house indirect IgG ELISA based on a recombinant N-protein of the CCHFV Kosovo Hoti strain	positive or inconclusive results were tested for confirmation with an adapted commercial ELISA (Vector-Best, Novosibirsk, Russia), divergent results were resolved with adapted Euroimmun IFA			no
https://doi.org/10.1007/s10493-018-0258-7	Christova et al	2018	High seroprevalence for Crimean–Congo haemorrhagic fever virus in ruminants in the absence of reported human cases in many regions of Bulgaria	Bulgaria	Pernik			Cattle		42	2	0.048				in-house indirect IgG ELISA based on a recombinant N-protein of the CCHFV Kosovo Hoti strain	positive or inconclusive results were tested for confirmation with an adapted commercial ELISA (Vector-Best, Novosibirsk, Russia), divergent results were resolved with adapted Euroimmun IFA			no
https://doi.org/10.1007/s10493-018-0258-7	Christova et al	2018	High seroprevalence for Crimean–Congo haemorrhagic fever virus in ruminants in the absence of reported human cases in many regions of Bulgaria	Bulgaria	Pleven			Cattle		19	1	0.053				in-house indirect IgG ELISA based on a recombinant N-protein of the CCHFV Kosovo Hoti strain	positive or inconclusive results were tested for confirmation with an adapted commercial ELISA (Vector-Best, Novosibirsk, Russia), divergent results were resolved with adapted Euroimmun IFA			no
https://doi.org/10.1007/s10493-018-0258-7	Christova et al	2018	High seroprevalence for Crimean–Congo haemorrhagic fever virus in ruminants in the absence of reported human cases in many regions of Bulgaria	Bulgaria	Plovidv			Cattle		10	1	0.1				in-house indirect IgG ELISA based on a recombinant N-protein of the CCHFV Kosovo Hoti strain	positive or inconclusive results were tested for confirmation with an adapted commercial ELISA (Vector-Best, Novosibirsk, Russia), divergent results were resolved with adapted Euroimmun IFA			no
https://doi.org/10.1007/s10493-018-0258-7	Christova et al	2018	High seroprevalence for Crimean–Congo haemorrhagic fever virus in ruminants in the absence of reported human cases in many regions of Bulgaria	Bulgaria	Plovidv			Goat		5	0	0				in-house indirect IgG ELISA based on a recombinant N-protein of the CCHFV Kosovo Hoti strain	positive or inconclusive results were tested for confirmation with an adapted commercial ELISA (Vector-Best, Novosibirsk, Russia), divergent results were resolved with adapted Euroimmun IFA			no
https://doi.org/10.1007/s10493-018-0258-7	Christova et al	2018	High seroprevalence for Crimean–Congo haemorrhagic fever virus in ruminants in the absence of reported human cases in many regions of Bulgaria	Bulgaria	Plovidv			Sheep		5	0	0				in-house indirect IgG ELISA based on a recombinant N-protein of the CCHFV Kosovo Hoti strain	positive or inconclusive results were tested for confirmation with an adapted commercial ELISA (Vector-Best, Novosibirsk, Russia), divergent results were resolved with adapted Euroimmun IFA			no
https://doi.org/10.1007/s10493-018-0258-7	Christova et al	2018	High seroprevalence for Crimean–Congo haemorrhagic fever virus in ruminants in the absence of reported human cases in many regions of Bulgaria	Bulgaria	Razgrad			Cattle		32	5	0.156				in-house indirect IgG ELISA based on a recombinant N-protein of the CCHFV Kosovo Hoti strain	positive or inconclusive results were tested for confirmation with an adapted commercial ELISA (Vector-Best, Novosibirsk, Russia), divergent results were resolved with adapted Euroimmun IFA			no
https://doi.org/10.1007/s10493-018-0258-7	Christova et al	2018	High seroprevalence for Crimean–Congo haemorrhagic fever virus in ruminants in the absence of reported human cases in many regions of Bulgaria	Bulgaria	Ruse			Cattle		82	6	0.073				in-house indirect IgG ELISA based on a recombinant N-protein of the CCHFV Kosovo Hoti strain	positive or inconclusive results were tested for confirmation with an adapted commercial ELISA (Vector-Best, Novosibirsk, Russia), divergent results were resolved with adapted Euroimmun IFA			no
https://doi.org/10.1007/s10493-018-0258-7	Christova et al	2018	High seroprevalence for Crimean–Congo haemorrhagic fever virus in ruminants in the absence of reported human cases in many regions of Bulgaria	Bulgaria	Silistra			Cattle		33	1	0.03				in-house indirect IgG ELISA based on a recombinant N-protein of the CCHFV Kosovo Hoti strain	positive or inconclusive results were tested for confirmation with an adapted commercial ELISA (Vector-Best, Novosibirsk, Russia), divergent results were resolved with adapted Euroimmun IFA			no
https://doi.org/10.1007/s10493-018-0258-7	Christova et al	2018	High seroprevalence for Crimean–Congo haemorrhagic fever virus in ruminants in the absence of reported human cases in many regions of Bulgaria	Bulgaria	Silistra			Sheep		1	0	0				in-house indirect IgG ELISA based on a recombinant N-protein of the CCHFV Kosovo Hoti strain	positive or inconclusive results were tested for confirmation with an adapted commercial ELISA (Vector-Best, Novosibirsk, Russia), divergent results were resolved with adapted Euroimmun IFA			no
https://doi.org/10.1007/s10493-018-0258-7	Christova et al	2018	High seroprevalence for Crimean–Congo haemorrhagic fever virus in ruminants in the absence of reported human cases in many regions of Bulgaria	Bulgaria	Sliven			Cattle		20	1	0.05				in-house indirect IgG ELISA based on a recombinant N-protein of the CCHFV Kosovo Hoti strain	positive or inconclusive results were tested for confirmation with an adapted commercial ELISA (Vector-Best, Novosibirsk, Russia), divergent results were resolved with adapted Euroimmun IFA			no
https://doi.org/10.1007/s10493-018-0258-7	Christova et al	2018	High seroprevalence for Crimean–Congo haemorrhagic fever virus in ruminants in the absence of reported human cases in many regions of Bulgaria	Bulgaria	Sliven			Goat		3	1	0.333				in-house indirect IgG ELISA based on a recombinant N-protein of the CCHFV Kosovo Hoti strain	positive or inconclusive results were tested for confirmation with an adapted commercial ELISA (Vector-Best, Novosibirsk, Russia), divergent results were resolved with adapted Euroimmun IFA			no
https://doi.org/10.1007/s10493-018-0258-7	Christova et al	2018	High seroprevalence for Crimean–Congo haemorrhagic fever virus in ruminants in the absence of reported human cases in many regions of Bulgaria	Bulgaria	Sliven			Sheep		9	0	0				in-house indirect IgG ELISA based on a recombinant N-protein of the CCHFV Kosovo Hoti strain	positive or inconclusive results were tested for confirmation with an adapted commercial ELISA (Vector-Best, Novosibirsk, Russia), divergent results were resolved with adapted Euroimmun IFA			no
https://doi.org/10.1007/s10493-018-0258-7	Christova et al	2018	High seroprevalence for Crimean–Congo haemorrhagic fever virus in ruminants in the absence of reported human cases in many regions of Bulgaria	Bulgaria	Smolyan			Cattle		45	1	0.022				in-house indirect IgG ELISA based on a recombinant N-protein of the CCHFV Kosovo Hoti strain	positive or inconclusive results were tested for confirmation with an adapted commercial ELISA (Vector-Best, Novosibirsk, Russia), divergent results were resolved with adapted Euroimmun IFA			no
https://doi.org/10.1007/s10493-018-0258-7	Christova et al	2018	High seroprevalence for Crimean–Congo haemorrhagic fever virus in ruminants in the absence of reported human cases in many regions of Bulgaria	Bulgaria	Sofia Province			Cattle		13	1	0.077				in-house indirect IgG ELISA based on a recombinant N-protein of the CCHFV Kosovo Hoti strain	positive or inconclusive results were tested for confirmation with an adapted commercial ELISA (Vector-Best, Novosibirsk, Russia), divergent results were resolved with adapted Euroimmun IFA			no
https://doi.org/10.1007/s10493-018-0258-7	Christova et al	2018	High seroprevalence for Crimean–Congo haemorrhagic fever virus in ruminants in the absence of reported human cases in many regions of Bulgaria	Bulgaria	Sofia Province			Sheep		3	0	0				in-house indirect IgG ELISA based on a recombinant N-protein of the CCHFV Kosovo Hoti strain	positive or inconclusive results were tested for confirmation with an adapted commercial ELISA (Vector-Best, Novosibirsk, Russia), divergent results were resolved with adapted Euroimmun IFA			no
https://doi.org/10.1007/s10493-018-0258-7	Christova et al	2018	High seroprevalence for Crimean–Congo haemorrhagic fever virus in ruminants in the absence of reported human cases in many regions of Bulgaria	Bulgaria	Sofia			Cattle		37	11	0.297				in-house indirect IgG ELISA based on a recombinant N-protein of the CCHFV Kosovo Hoti strain	positive or inconclusive results were tested for confirmation with an adapted commercial ELISA (Vector-Best, Novosibirsk, Russia), divergent results were resolved with adapted Euroimmun IFA			no
https://doi.org/10.1007/s10493-018-0258-7	Christova et al	2018	High seroprevalence for Crimean–Congo haemorrhagic fever virus in ruminants in the absence of reported human cases in many regions of Bulgaria	Bulgaria	Stara Zagora			Cattle		11	1	0.091				in-house indirect IgG ELISA based on a recombinant N-protein of the CCHFV Kosovo Hoti strain	positive or inconclusive results were tested for confirmation with an adapted commercial ELISA (Vector-Best, Novosibirsk, Russia), divergent results were resolved with adapted Euroimmun IFA			no
https://doi.org/10.1007/s10493-018-0258-7	Christova et al	2018	High seroprevalence for Crimean–Congo haemorrhagic fever virus in ruminants in the absence of reported human cases in many regions of Bulgaria	Bulgaria	Stara Zagora			Goat		10	0	0				in-house indirect IgG ELISA based on a recombinant N-protein of the CCHFV Kosovo Hoti strain	positive or inconclusive results were tested for confirmation with an adapted commercial ELISA (Vector-Best, Novosibirsk, Russia), divergent results were resolved with adapted Euroimmun IFA			no
https://doi.org/10.1007/s10493-018-0258-7	Christova et al	2018	High seroprevalence for Crimean–Congo haemorrhagic fever virus in ruminants in the absence of reported human cases in many regions of Bulgaria	Bulgaria	Targovishte			Cattle		21	7	0.333				in-house indirect IgG ELISA based on a recombinant N-protein of the CCHFV Kosovo Hoti strain	positive or inconclusive results were tested for confirmation with an adapted commercial ELISA (Vector-Best, Novosibirsk, Russia), divergent results were resolved with adapted Euroimmun IFA			no
https://doi.org/10.1007/s10493-018-0258-7	Christova et al	2018	High seroprevalence for Crimean–Congo haemorrhagic fever virus in ruminants in the absence of reported human cases in many regions of Bulgaria	Bulgaria	Targovishte			Goat		2	0	0				in-house indirect IgG ELISA based on a recombinant N-protein of the CCHFV Kosovo Hoti strain	positive or inconclusive results were tested for confirmation with an adapted commercial ELISA (Vector-Best, Novosibirsk, Russia), divergent results were resolved with adapted Euroimmun IFA			no
https://doi.org/10.1007/s10493-018-0258-7	Christova et al	2018	High seroprevalence for Crimean–Congo haemorrhagic fever virus in ruminants in the absence of reported human cases in many regions of Bulgaria	Bulgaria	Targovishte			Sheep		2	0	0				in-house indirect IgG ELISA based on a recombinant N-protein of the CCHFV Kosovo Hoti strain	positive or inconclusive results were tested for confirmation with an adapted commercial ELISA (Vector-Best, Novosibirsk, Russia), divergent results were resolved with adapted Euroimmun IFA			no
https://doi.org/10.1007/s10493-018-0258-7	Christova et al	2018	High seroprevalence for Crimean–Congo haemorrhagic fever virus in ruminants in the absence of reported human cases in many regions of Bulgaria	Bulgaria	Haskovo			Cattle		15	4	0.267				in-house indirect IgG ELISA based on a recombinant N-protein of the CCHFV Kosovo Hoti strain	positive or inconclusive results were tested for confirmation with an adapted commercial ELISA (Vector-Best, Novosibirsk, Russia), divergent results were resolved with adapted Euroimmun IFA			no
https://doi.org/10.1007/s10493-018-0258-7	Christova et al	2018	High seroprevalence for Crimean–Congo haemorrhagic fever virus in ruminants in the absence of reported human cases in many regions of Bulgaria	Bulgaria	Haskovo			Goat		3	0	0				in-house indirect IgG ELISA based on a recombinant N-protein of the CCHFV Kosovo Hoti strain	positive or inconclusive results were tested for confirmation with an adapted commercial ELISA (Vector-Best, Novosibirsk, Russia), divergent results were resolved with adapted Euroimmun IFA			no
https://doi.org/10.1007/s10493-018-0258-7	Christova et al	2018	High seroprevalence for Crimean–Congo haemorrhagic fever virus in ruminants in the absence of reported human cases in many regions of Bulgaria	Bulgaria	Haskovo			Sheep		37	0	0				in-house indirect IgG ELISA based on a recombinant N-protein of the CCHFV Kosovo Hoti strain	positive or inconclusive results were tested for confirmation with an adapted commercial ELISA (Vector-Best, Novosibirsk, Russia), divergent results were resolved with adapted Euroimmun IFA			no
https://doi.org/10.1007/s10493-018-0258-7	Christova et al	2018	High seroprevalence for Crimean–Congo haemorrhagic fever virus in ruminants in the absence of reported human cases in many regions of Bulgaria	Bulgaria	Shumen			Cattle		15	4	0.267				in-house indirect IgG ELISA based on a recombinant N-protein of the CCHFV Kosovo Hoti strain	positive or inconclusive results were tested for confirmation with an adapted commercial ELISA (Vector-Best, Novosibirsk, Russia), divergent results were resolved with adapted Euroimmun IFA			no
https://doi.org/10.1007/s10493-018-0258-7	Christova et al	2018	High seroprevalence for Crimean–Congo haemorrhagic fever virus in ruminants in the absence of reported human cases in many regions of Bulgaria	Bulgaria	Shumen			Sheep		9	0	0				in-house indirect IgG ELISA based on a recombinant N-protein of the CCHFV Kosovo Hoti strain	positive or inconclusive results were tested for confirmation with an adapted commercial ELISA (Vector-Best, Novosibirsk, Russia), divergent results were resolved with adapted Euroimmun IFA			no
https://doi.org/10.1007/s10493-018-0258-7	Christova et al	2018	High seroprevalence for Crimean–Congo haemorrhagic fever virus in ruminants in the absence of reported human cases in many regions of Bulgaria	Bulgaria	Yambol			Cattle		30	10	0.333				in-house indirect IgG ELISA based on a recombinant N-protein of the CCHFV Kosovo Hoti strain	positive or inconclusive results were tested for confirmation with an adapted commercial ELISA (Vector-Best, Novosibirsk, Russia), divergent results were resolved with adapted Euroimmun IFA			no
https://doi.org/10.1007/s10493-018-0258-7	Christova et al	2018	High seroprevalence for Crimean–Congo haemorrhagic fever virus in ruminants in the absence of reported human cases in many regions of Bulgaria	Bulgaria	Yambol			Goat		11	0	0				in-house indirect IgG ELISA based on a recombinant N-protein of the CCHFV Kosovo Hoti strain	positive or inconclusive results were tested for confirmation with an adapted commercial ELISA (Vector-Best, Novosibirsk, Russia), divergent results were resolved with adapted Euroimmun IFA			no
https://doi.org/10.1007/s10493-018-0258-7	Christova et al	2018	High seroprevalence for Crimean–Congo haemorrhagic fever virus in ruminants in the absence of reported human cases in many regions of Bulgaria	Bulgaria	Yambol			Sheep		9	0	0				in-house indirect IgG ELISA based on a recombinant N-protein of the CCHFV Kosovo Hoti strain	positive or inconclusive results were tested for confirmation with an adapted commercial ELISA (Vector-Best, Novosibirsk, Russia), divergent results were resolved with adapted Euroimmun IFA			no
DOI: 10.3201/10.3201/eid2605.191465	Grech-Angelini	2020	Crimean-Congo Hemorrhagic Fever Virus Antibodies among Livestock on Corsica, France, 2014–2016	France	Corsica		2014-2016	Cattle		N= 3890 (total Cattle sheep and goats)		0.133				ID Screen CCHF Double Antigen Multi-species ELISA, ID.Vet	To confirm ELISA results, we sent 35 ELISA-positive and 5 ELISA-negative serum samples to a Biosafety Level 4 laboratory (Laboratory Jean Mérieux, Lyon, France) to be analyzed by the World Health Organization			no
DOI: 10.3201/10.3201/eid2605.191465	Grech-Angelini	2020	Crimean-Congo Hemorrhagic Fever Virus Antibodies among Livestock on Corsica, France, 2014–2016	France	Corsica		2014-2016	Goats		N= 3890 (total Cattle sheep and goats)		0.031				ID Screen CCHF Double Antigen Multi-species ELISA, ID.Vet	To confirm ELISA results, we sent 35 ELISA-positive and 5 ELISA-negative serum samples to a Biosafety Level 4 laboratory (Laboratory Jean Mérieux, Lyon, France) to be analyzed by the World Health Organization			no
DOI: 10.3201/10.3201/eid2605.191465	Grech-Angelini	2020	Crimean-Congo Hemorrhagic Fever Virus Antibodies among Livestock on Corsica, France, 2014–2016	France	Corsica		2014-2016	Sheep		N= 3890 (total Cattle sheep and goats)		0.025				ID Screen CCHF Double Antigen Multi-species ELISA, ID.Vet	To confirm ELISA results, we sent 35 ELISA-positive and 5 ELISA-negative serum samples to a Biosafety Level 4 laboratory (Laboratory Jean Mérieux, Lyon, France) to be analyzed by the World Health Organization			no
doi: 10.2807/1560-7917.ES.2024.29.6.2400023.	Bernard et al	2024	Detection of Crimean-Congo haemorrhagic fever virus in Hyalomma marginatum ticks, southern France, May 2022 and April 2023	France	Southern France	Aude	2022	Horse								RT-qPCR only				yes	H. marginatum	108	0 (0%)
doi: 10.2807/1560-7917.ES.2024.29.6.2400023.	Bernard et al	2024	Detection of Crimean-Congo haemorrhagic fever virus in Hyalomma marginatum ticks, southern France, May 2022 and April 2023	France	Southern France	Gard	2022	Horse								RT-qPCR only				yes	H. marginatum	145	0 (0%)
doi: 10.2807/1560-7917.ES.2024.29.6.2400023.	Bernard et al	2024	Detection of Crimean-Congo haemorrhagic fever virus in Hyalomma marginatum ticks, southern France, May 2022 and April 2023	France	Southern France	Herault	2022	Horse								RT-qPCR only				yes	H. marginatum	436	0 (0%)
doi: 10.2807/1560-7917.ES.2024.29.6.2400023.	Bernard et al	2024	Detection of Crimean-Congo haemorrhagic fever virus in Hyalomma marginatum ticks, southern France, May 2022 and April 2023	France	Southern France	Pyrenees-Orientales	2022	Horse								RT-qPCR only				yes	H. marginatum	144	0 (0%)
doi: 10.2807/1560-7917.ES.2024.29.6.2400023.	Bernard et al	2024	Detection of Crimean-Congo haemorrhagic fever virus in Hyalomma marginatum ticks, southern France, May 2022 and April 2023	France	Southern France	Pyrenees-Orientales	2023	Horse								RT-qPCR only				yes	H. marginatum	300	12 (4%)	8AK11_2023, France, PP067073 dAK6_2023, France, PP067071 31AK6_2023, France, PP067074 26AK6_2023, France, PP067069 29AK6_2023, France, PP067070 11AK6_2023, France, PP067068 13AK6_2023, France, PP067067 3AK6_2023, France, PP067065 20AG9_2023, France, PP067066 12AG9_2023, France, PP067063 7AD3_2023, France, PP067061 QAB16_2023, France, PP067062 9AG6_2023, France, PP067064, fAK6_2023, France, PP0670…
doi: 10.2807/1560-7917.ES.2024.29.6.2400023.	Bernard et al	2024	Detection of Crimean-Congo haemorrhagic fever virus in Hyalomma marginatum ticks, southern France, May 2022 and April 2023	France	Southern France	Pyrenees-Orientales	2022	Cattle								RT-qPCR only				yes	H. marginatum	164	13 (7.93%)	8AK11_2023, France, PP067073 dAK6_2023, France, PP067071 31AK6_2023, France, PP067074 26AK6_2023, France, PP067069 29AK6_2023, France, PP067070 11AK6_2023, France, PP067068 13AK6_2023, France, PP067067 3AK6_2023, France, PP067065 20AG9_2023, France, PP067066 12AG9_2023, France, PP067063 7AD3_2023, France, PP067061 QAB16_2023, France, PP067062 9AG6_2023, France, PP067064, fAK6_2023, France, PP0670…
doi: 10.2807/1560-7917.ES.2024.29.6.2400023.	Bernard et al	2024	Detection of Crimean-Congo haemorrhagic fever virus in Hyalomma marginatum ticks, southern France, May 2022 and April 2023	France	Southern France	Pyrenees-Orientales	2023	Cattle								RT-qPCR only				yes	H. marginatum	701	130 (18.54%)	8AK11_2023, France, PP067073 dAK6_2023, France, PP067071 31AK6_2023, France, PP067074 26AK6_2023, France, PP067069 29AK6_2023, France, PP067070 11AK6_2023, France, PP067068 13AK6_2023, France, PP067067 3AK6_2023, France, PP067065 20AG9_2023, France, PP067066 12AG9_2023, France, PP067063 7AD3_2023, France, PP067061 QAB16_2023, France, PP067062 9AG6_2023, France, PP067064, fAK6_2023, France, PP0670…
doi: 10.3201/eid1608.100097.	Zakhashvili	2010	Crimean-Congo hemorrhagic fever in man, Republic of Georgia, 2009	Georgia		suburban Tbilisi	2009	mouse		2		100% (lung & brain homogenates tested positive for viral antigen)				antigen detection kit (#97, D-1154; Vector-Best)									mice caught in garden of confirmed CCHF patient and brain/lung homogenates tested by antigen detection kit
http://dx.doi.org/10.1016/j.ttbdis.2017.02.009	Schuster et al	2017	Detection of Crimean-Congo hemorrhagic fever virus-specific IgGantibodies in ruminants residing in Central and Western Macedonia,Greece	Greece	Central Macedonia	Chalkidiki	2013	Cattle	Holstein-Friesian	34	13	0.38				In house ELISA (NP protein CCHFV Kosovo Hoti)	All sera with positiveor inconclusive results were analyzed with an adapted, commer-cial indirect confirmation ELISA (Vector-Best, Novosibirsk, Russia) disagreements tested with IFA EuroImmn		Fisher’s Exact Test
http://dx.doi.org/10.1016/j.ttbdis.2017.02.009	Schuster et al	2017	Detection of Crimean-Congo hemorrhagic fever virus-specific IgGantibodies in ruminants residing in Central and Western Macedonia,Greece	Greece	Central Macedonia	Imathia	2013	Cattle	Holstein-Friesian	113	2	0.02				In house ELISA (NP protein CCHFV Kosovo Hoti)	All sera with positiveor inconclusive results were analyzed with an adapted, commer-cial indirect confirmation ELISA (Vector-Best, Novosibirsk, Russia) disagreements tested with IFA EuroImmn		Fisher’s Exact Test
http://dx.doi.org/10.1016/j.ttbdis.2017.02.009	Schuster et al	2017	Detection of Crimean-Congo hemorrhagic fever virus-specific IgGantibodies in ruminants residing in Central and Western Macedonia,Greece	Greece	Central Macedonia	Kilkis	2013	Cattle	Holstein-Friesian	60	0	0				In house ELISA (NP protein CCHFV Kosovo Hoti)	All sera with positiveor inconclusive results were analyzed with an adapted, commer-cial indirect confirmation ELISA (Vector-Best, Novosibirsk, Russia) disagreements tested with IFA EuroImmn		Fisher’s Exact Test
http://dx.doi.org/10.1016/j.ttbdis.2017.02.009	Schuster et al	2017	Detection of Crimean-Congo hemorrhagic fever virus-specific IgGantibodies in ruminants residing in Central and Western Macedonia,Greece	Greece	Central Macedonia	Pella	2013	Cattle	Holstein-Friesian	121	5	0.04				In house ELISA (NP protein CCHFV Kosovo Hoti)	All sera with positiveor inconclusive results were analyzed with an adapted, commer-cial indirect confirmation ELISA (Vector-Best, Novosibirsk, Russia) disagreements tested with IFA EuroImmn		Fisher’s Exact Test
http://dx.doi.org/10.1016/j.ttbdis.2017.02.009	Schuster et al	2017	Detection of Crimean-Congo hemorrhagic fever virus-specific IgGantibodies in ruminants residing in Central and Western Macedonia,Greece	Greece	Central Macedonia	Thessaloniki	2013	Cattle	Holstein-Friesian	68	8	0.12				In house ELISA (NP protein CCHFV Kosovo Hoti)	All sera with positiveor inconclusive results were analyzed with an adapted, commer-cial indirect confirmation ELISA (Vector-Best, Novosibirsk, Russia) disagreements tested with IFA EuroImmn		Fisher’s Exact Test
http://dx.doi.org/10.1016/j.ttbdis.2017.02.009	Schuster et al	2017	Detection of Crimean-Congo hemorrhagic fever virus-specific IgGantibodies in ruminants residing in Central and Western Macedonia,Greece	Greece	Western Macedonia	Florina	2013	Cattle	Holstein-Friesian	60	0	0				In house ELISA (NP protein CCHFV Kosovo Hoti)	All sera with positiveor inconclusive results were analyzed with an adapted, commer-cial indirect confirmation ELISA (Vector-Best, Novosibirsk, Russia) disagreements tested with IFA EuroImmn		Fisher’s Exact Test
http://dx.doi.org/10.1016/j.ttbdis.2017.02.009	Schuster et al	2017	Detection of Crimean-Congo hemorrhagic fever virus-specific IgGantibodies in ruminants residing in Central and Western Macedonia,Greece	Greece	Western Macedonia	Frevena	2013	Cattle	Holstein-Friesian	38	3	0.08				In house ELISA (NP protein CCHFV Kosovo Hoti)	All sera with positiveor inconclusive results were analyzed with an adapted, commer-cial indirect confirmation ELISA (Vector-Best, Novosibirsk, Russia) disagreements tested with IFA EuroImmn		Fisher’s Exact Test
http://dx.doi.org/10.1016/j.ttbdis.2017.02.009	Schuster et al	2017	Detection of Crimean-Congo hemorrhagic fever virus-specific IgGantibodies in ruminants residing in Central and Western Macedonia,Greece	Greece	Western Macedonia	Kastoria	2013	Cattle	Holstein-Friesian	18	0	0				In house ELISA (NP protein CCHFV Kosovo Hoti)	All sera with positiveor inconclusive results were analyzed with an adapted, commer-cial indirect confirmation ELISA (Vector-Best, Novosibirsk, Russia) disagreements tested with IFA EuroImmn		Fisher’s Exact Test
http://dx.doi.org/10.1016/j.ttbdis.2017.02.009	Schuster et al	2017	Detection of Crimean-Congo hemorrhagic fever virus-specific IgGantibodies in ruminants residing in Central and Western Macedonia,Greece	Greece	Western Macedonia	Kozani	2013	Cattle	Holstein-Friesian	26	0	0				In house ELISA (NP protein CCHFV Kosovo Hoti)	All sera with positiveor inconclusive results were analyzed with an adapted, commer-cial indirect confirmation ELISA (Vector-Best, Novosibirsk, Russia) disagreements tested with IFA EuroImmn		Fisher’s Exact Test
http://dx.doi.org/10.1016/j.ttbdis.2017.02.009	Schuster et al	2017	Detection of Crimean-Congo hemorrhagic fever virus-specific IgGantibodies in ruminants residing in Central and Western Macedonia,Greece	Greece	Central Macedonia	Kilkis	2013	Sheep	Chios cross-breed	19	0	0				In house ELISA (NP protein CCHFV Kosovo Hoti)	All sera with positiveor inconclusive results were analyzed with an adapted, commer-cial indirect confirmation ELISA (Vector-Best, Novosibirsk, Russia) disagreements tested with IFA EuroImmn		Fisher’s Exact Test
http://dx.doi.org/10.1016/j.ttbdis.2017.02.009	Schuster et al	2017	Detection of Crimean-Congo hemorrhagic fever virus-specific IgGantibodies in ruminants residing in Central and Western Macedonia,Greece	Greece	Central Macedonia	Thessaloniki	2013	Sheep	Chios cross-breed	62	1	0.02				In house ELISA (NP protein CCHFV Kosovo Hoti)	All sera with positiveor inconclusive results were analyzed with an adapted, commer-cial indirect confirmation ELISA (Vector-Best, Novosibirsk, Russia) disagreements tested with IFA EuroImmn		Fisher’s Exact Test
DOI 10.1007/s00436-017-5616-6	Papa	2017	Molecular detection of Crimean-Congo hemorrhagic fever virus in ticks, Greece, 2012–2014	Greece	Thrace	Evros		Sheep & Goats												yes	R. sanguineus, R. bursa, other	98 ticks (66 pools)	3 pools of R. sanguineus (4.5%)	KF146306, MF004261- MF004267, and MF780718-MF780723
DOI 10.1007/s00436-017-5616-6	Papa	2017	Molecular detection of Crimean-Congo hemorrhagic fever virus in ticks, Greece, 2012–2014	Greece	Thrace	Ridopi		Sheep & Goats												yes	R. sanguineus, R. bursa, other	439 (288 pools)	3 pools of R. sanguineus (1.0%)	KF146306, MF004261- MF004267, and MF780718-MF780723
DOI 10.1007/s00436-017-5616-6	Papa	2017	Molecular detection of Crimean-Congo hemorrhagic fever virus in ticks, Greece, 2012–2014	Greece	Thrace	Xanthi		Sheep & Goats												yes	R. sanguineus, R. bursa, other	99 (64 pools)	0 pools
DOI 10.1007/s00436-017-5616-6	Papa	2017	Molecular detection of Crimean-Congo hemorrhagic fever virus in ticks, Greece, 2012–2014	Greece	Macedonia	Kavala		Sheep & Goats												yes	R. sanguineus, R. bursa	23 (14 pools)	0 pools
DOI 10.1007/s00436-017-5616-6	Papa	2017	Molecular detection of Crimean-Congo hemorrhagic fever virus in ticks, Greece, 2012–2014	Greece	Macedonia	Serres		Sheep & Goats												yes	R. sanguineus, R. bursa	47 (27 pools)	0 pools
DOI 10.1007/s00436-017-5616-6	Papa	2017	Molecular detection of Crimean-Congo hemorrhagic fever virus in ticks, Greece, 2012–2014	Greece	Macedonia	Thessaloniki		Sheep & Goats												yes	R. sanguineus, R. bursa	56 (26 pools)	1 pool of R. saguineus (3.8%)	KF146306, MF004261- MF004267, and MF780718-MF780723
					Macedonia	Chalkidiki		Sheep & Goats												yes	R. sanguineus, R. bursa, other	63 (41 pools)	0 pools
DOI 10.1007/s00436-017-5616-6	Papa	2017	Molecular detection of Crimean-Congo hemorrhagic fever virus in ticks, Greece, 2012–2014	Greece	Macedonia	Pella		Sheep & Goats												yes	R. sanguineus, R. bursa, other	160 (103 pools)	1 pool of R. saguineus (1%)	KF146306, MF004261- MF004267, and MF780718-MF780723
DOI 10.1007/s00436-017-5616-6	Papa	2017	Molecular detection of Crimean-Congo hemorrhagic fever virus in ticks, Greece, 2012–2014	Greece	Macedonia	Imathia		Sheep & Goats												yes	R. sanguineus, R. bursa, other	86 (54 pools)	2 pools of R. sanguineus (3.7%)	KF146306, MF004261- MF004267, and MF780718-MF780723
DOI 10.1007/s00436-017-5616-6	Papa	2017	Molecular detection of Crimean-Congo hemorrhagic fever virus in ticks, Greece, 2012–2014	Greece	Macedonia	Kozani		Sheep & Goats												yes	R. sanguineus, R. bursa	84 (49 pools)	1 pool of R. saguineus (2%)	KF146306, MF004261- MF004267, and MF780718-MF780723
DOI 10.1007/s00436-017-5616-6	Papa	2017	Molecular detection of Crimean-Congo hemorrhagic fever virus in ticks, Greece, 2012–2014	Greece	Macedonia	Kastoria		Sheep & Goats												yes	R. sanguineus, R. bursa, other	157 (150 pools)	5 pools of R. sanguineus, 9 pools of R. bursa (9.3%)	KF146306, MF004261- MF004267, and MF780718-MF780723
DOI 10.1007/s00436-017-5616-6	Papa	2017	Molecular detection of Crimean-Congo hemorrhagic fever virus in ticks, Greece, 2012–2014	Greece	Macedonia	Florina		Sheep & Goats												yes	R. sanguineus, R. bursa	71 (41 pools)	3 pools of R. sanguineus (7.3%)	KF146306, MF004261- MF004267, and MF780718-MF780723
DOI 10.1007/s00436-017-5616-6	Papa	2017	Molecular detection of Crimean-Congo hemorrhagic fever virus in ticks, Greece, 2012–2014	Greece	Epirus	Thesprotia		Sheep & Goats												yes	R. sanguineus, R. bursa, other	48 (28 pools)	1 pool of R. sanguineus (3.6%)	KF146306, MF004261- MF004267, and MF780718-MF780723
DOI 10.1007/s00436-017-5616-6	Papa	2017	Molecular detection of Crimean-Congo hemorrhagic fever virus in ticks, Greece, 2012–2014	Greece	Epirus	Ioannina		Sheep & Goats												yes	R. sanguineus, R. bursa	89 (53 pools)	0 pools
DOI 10.1007/s00436-017-5616-6	Papa	2017	Molecular detection of Crimean-Congo hemorrhagic fever virus in ticks, Greece, 2012–2014	Greece	Thassaly	Larissa		Sheep & Goats												yes	R. sanguineus, R. bursa	68 (29 pools)	2 pools of R. sanguineus (6.9%)	KF146306, MF004261- MF004267, and MF780718-MF780723
DOI 10.1007/s00436-017-5616-6	Papa	2017	Molecular detection of Crimean-Congo hemorrhagic fever virus in ticks, Greece, 2012–2014	Greece	Thassaly	Trikala		Sheep & Goats												yes	R. sanguineus, R. bursa	38 (28 pools)	0 pools
DOI 10.1007/s00436-017-5616-6	Papa	2017	Molecular detection of Crimean-Congo hemorrhagic fever virus in ticks, Greece, 2012–2014	Greece	Thassaly	Karditsa		Sheep & Goats												yes	R. sanguineus, R. bursa	56 (41 pools)	1 pool of R. sanguineus (2.4%)	KF146306, MF004261- MF004267, and MF780718-MF780723
DOI 10.1007/s00436-017-5616-6	Papa	2017	Molecular detection of Crimean-Congo hemorrhagic fever virus in ticks, Greece, 2012–2014	Greece	Central Greece	Fokida		Sheep & Goats												yes	R. sanguineus, R. bursa	50 (38 pools)	0 pools
DOI 10.1007/s00436-017-5616-6	Papa	2017	Molecular detection of Crimean-Congo hemorrhagic fever virus in ticks, Greece, 2012–2014	Greece	Central Greece	Evia		Sheep & Goats												yes	R. sanguineus, R. bursa	35 (15 pools)	0 pools
DOI 10.1007/s00436-017-5616-6	Papa	2017	Molecular detection of Crimean-Congo hemorrhagic fever virus in ticks, Greece, 2012–2014	Greece	Central Greece	Evritania		Sheep & Goats												yes	R. sanguineus, R. bursa	3 ( 3 pools)	0 pools
DOI 10.1007/s00436-017-5616-6	Papa	2017	Molecular detection of Crimean-Congo hemorrhagic fever virus in ticks, Greece, 2012–2014	Greece	Central Greece	Fthiotida		Sheep & Goats												yes	R. sanguineus, R. bursa	37 ( 31 pools)	0 pools
DOI 10.1007/s00436-017-5616-6	Papa	2017	Molecular detection of Crimean-Congo hemorrhagic fever virus in ticks, Greece, 2012–2014	Greece	Peloponnese	Corinthia		Sheep & Goats												yes	R. sanguineus, R. bursa	71 (35 pools)	2 pools of R. sanguineus (5.7%)	KF146306, MF004261- MF004267, and MF780718-MF780723
DOI 10.1007/s00436-017-5616-6	Papa	2017	Molecular detection of Crimean-Congo hemorrhagic fever virus in ticks, Greece, 2012–2014	Greece	Peloponnese	Ilia		Sheep & Goats												yes	R. sanguineus	9 (6 pools)	0 pools
DOI 10.1007/s00436-017-5616-6	Papa	2017	Molecular detection of Crimean-Congo hemorrhagic fever virus in ticks, Greece, 2012–2014	Greece	Aegean Islands	Lesvos		Sheep & Goats												yes	other	41 (18 pools)	0 pools
DOI 10.1007/s00436-017-5616-6	Papa	2017	Molecular detection of Crimean-Congo hemorrhagic fever virus in ticks, Greece, 2012–2014	Greece	Aegean Islands	Cyclades		Sheep & Goats												yes	R. sanguineus, R. bursa	18 (10 pools)	0 pools
DOI 10.1007/s00436-017-5616-6	Papa	2017	Molecular detection of Crimean-Congo hemorrhagic fever virus in ticks, Greece, 2012–2014	Greece	Crete	Rethymno		Sheep & Goats												yes	R. sanguineus, R. bursa	56 (32 pools)	2 pools of R. sanguineus (6.3%)	KF146306, MF004261- MF004267, and MF780718-MF780723
http://dx.doi.org/10.1016/j.ttbdis.2014.04.008	Papa	2014	A novel AP92-like Crimean-Congo hemorrhagic fever virus strain,Greece	Greece	Kastoria		2012	Sheep		40	10		0.25			adapted IgG ELISA kit (Vector-Best, Novosibirsk, Russia)				yes	R. sanguineus (53), R. bursa (28), R. turanicus (9), R. camicasi (2) Hyalommamarginatum, H. dromedarii, and Dermacentor marginatus (n = 1; 1%each)	95	One adult male R. bursa tick was found highly positive in theCCHFV Ag ELISA, and bands of the expected size were obtained inboth RT-nested PCRs (from a sheep in Penavriso village)	KF146306
DOI: 10.1089/vbz.2012.1011	Nemeth et al	2013	Serologic Evidence of Crimean-Congo Hemorrhagic Fever Virus Infection in Hungary	Hungary	northern Bekes county	area surrounding Devavanya village (47o05'N,20o56'E)	2008-2009	Lepus europeus (European hare)		198	12		0.06			in House ELISA (using NP of IbAr 10200)	In house IFA using NP of IbAr 10200			No					4 ELISA pos/IFA neg, 1 IFA pos/ELISA neg)
https://doi.org/10.1016/j.ttbdis.2019.07.002	Foldes et al	2019	Serologic survey of the Crimean-Congo haemorrhagic fever virus infection among wild rodents in Hungary	Hungary	Southwest Hungary	forest reserve of Kőszegi-forrás (46°09ʹ28.88ʺ N, 18°17ʹ09.90ʺE)	2011-2013	Yellow necked mouse (Apodemus flavicolilis)		1439	18		0.013			96 well Bio-Dot® (Bio-Rad) apparatus (sounds like ELISA from description)	In house IFA against CCHFV Kosova Hoti strain			No					anti-mouse detection antibody used in both assays which may have contributed to low numbers
https://doi.org/10.1016/j.ttbdis.2019.07.002	Foldes et al	2019	Serologic survey of the Crimean-Congo haemorrhagic fever virus infection among wild rodents in Hungary	Hungary	Southwest Hungary	forest reserve of Kőszegi-forrás (46°09ʹ28.88ʺ N, 18°17ʹ09.90ʺE)	2011-2013	Striped field mice (Apodermus agrarius)		42	1		0.002			96 well Bio-Dot® (Bio-Rad) apparatus (sounds like ELISA from description)	In house IFA against CCHFV Kosova Hoti strain			No					anti-mouse detection antibody used in both assays which may have contributed to low numbers
https://doi.org/10.1016/j.ttbdis.2019.07.002	Foldes et al	2019	Serologic survey of the Crimean-Congo haemorrhagic fever virus infection among wild rodents in Hungary	Hungary	Southwest Hungary	forest reserve of Kőszegi-forrás (46°09ʹ28.88ʺ N, 18°17ʹ09.90ʺE)	2011-2013	Bank vole (Myodes glareolus)		448	1		0.002			96 well Bio-Dot® (Bio-Rad) apparatus (sounds like ELISA from description)	In house IFA against CCHFV Kosova Hoti strain			No					anti-mouse detection antibody used in both assays which may have contributed to low numbers
https://doi.org/10.1016/j.ttbdis.2019.07.002	Foldes et al	2019	Serologic survey of the Crimean-Congo haemorrhagic fever virus infection among wild rodents in Hungary	Hungary	Southwest Hungary	forest reserve of Kőszegi-forrás (46°09ʹ28.88ʺ N, 18°17ʹ09.90ʺE)	2011-2013	Wood mice (Apodemus sylvaticus)		156	0		0			96 well Bio-Dot® (Bio-Rad) apparatus (sounds like ELISA from description)	In house IFA against CCHFV Kosova Hoti strain			No					anti-mouse detection antibody used in both assays which may have contributed to low numbers
https://doi.org/10.1016/j.prevetmed.2017.10.014	De Liberato et al	2018	Monitoring for the possible introduction of Crimean-Congo haemorrhagic fever virus in Italy based on tick sampling on migratory birds and serological survey of sheep flocks	Italy	Latium and Tuscany regions (Central Italy)	Grosseto, Rome, Latina, Montalto di Castro, Viterbo	2013	Sheep		540	0			0		in house modified human ELISA (Dowall et al) rNP antigen				No
https://doi.org/10.1016/j.prevetmed.2017.10.014	De Liberato et al	2018	Monitoring for the possible introduction of Crimean-Congo haemorrhagic fever virus in Italy based on tick sampling on migratory birds and serological survey of sheep flocks	Italy	Castelporziano (natural area 20 km south of Rome), Pianosa island (Central Tuscany), Ponza and Zannone islands (Southern Latium) and Asinara island (Sardinia) in 2013 and again Castelporziano, Ponza and Zannone, Pianosa, Asinara and Ustica island (Sicily), Gianola (coastal site in southern Latium) and Capri island (Naples) in 2014.		2013-2014	Birds (96 species, 72 Passerines, 22 non-Passerines)		50325	not tested					not tested				Yes	Hyalomma, Haemaphysalis spp., Haemaphysalis punctata, Ixodes spp., Ixodes ricinus and Ixodes frontalis	282 ticks (228 of genus Hyalomma)	not tested		Full species breakdown of birds available in paper but not serology analysis
DOI: 10.1111/tbed.14710	Fanelli et al	2022	First serological evidence of Crimean–Congo haemorrhagic fever virus in transhumant bovines in Italy	Italy	Basilicata (Southern Italy)		2021	Cattle	Charolais (0.38%), Chianina (3.78%), Limousine (4.41%), Marchigiana, (4.41%) Maremmana (0.38%), Mixed breed (30.35%), Podolian (53.53%), Italian Red Pied (0.38%), Romagnola (1%) and Simmental (1.38%).	794		0.0189				ID Screen CCHF Double Antigen Multi-species, IDvet, Grabels, France)	ID Screen ELISA repeated on positives sent to National Reference Centre for Study of Exotic Disease	age	Chi squared test
doi:10.1371/journal.pone.0110982	Fajs et al	2014	Prevalence of Crimean-Congo Hemorrhagic Fever Virus in Healthy Population, Livestock and Ticks in Kosovo	Kosovo	Rahovec		2012	Cattle		84	12		0.143			in-house immunofluorescence assay (IFA) using CCHFV strain Hoti-infected Vero E6 cells				yes		105 total	0		3 indeterminate
doi:10.1371/journal.pone.0110982	Fajs et al	2014	Prevalence of Crimean-Congo Hemorrhagic Fever Virus in Healthy Population, Livestock and Ticks in Kosovo	Kosovo	Malisheve		2012	Cattle		158	49		0.31			in-house immunofluorescence assay (IFA) using CCHFV strain Hoti-infected Vero E6 cells				yes		105 total	0		4 indeterminate
doi:10.1371/journal.pone.0110982	Fajs et al	2014	Prevalence of Crimean-Congo Hemorrhagic Fever Virus in Healthy Population, Livestock and Ticks in Kosovo	Kosovo	Kline		2012	Cattle		58	3		0.052			in-house immunofluorescence assay (IFA) using CCHFV strain Hoti-infected Vero E6 cells				yes		105 total	0		1 indeterminate
doi:10.1371/journal.pone.0110982	Fajs et al	2014	Prevalence of Crimean-Congo Hemorrhagic Fever Virus in Healthy Population, Livestock and Ticks in Kosovo	Kosovo	Suhareke		2012	Cattle		53	1		0.019			in-house immunofluorescence assay (IFA) using CCHFV strain Hoti-infected Vero E6 cells
doi:10.1371/journal.pone.0110982	Fajs et al	2014	Prevalence of Crimean-Congo Hemorrhagic Fever Virus in Healthy Population, Livestock and Ticks in Kosovo	Kosovo	Malisheve		2012	Goat		10	2		0.2			in-house immunofluorescence assay (IFA) using CCHFV strain Hoti-infected Vero E6 cells				yes		105 total	0		1 indeterminate
doi:10.1371/journal.pone.0110982	Fajs et al	2014	Prevalence of Crimean-Congo Hemorrhagic Fever Virus in Healthy Population, Livestock and Ticks in Kosovo	Kosovo	Malisheve		2012	Sheep		29	3		0.103			in-house immunofluorescence assay (IFA) using CCHFV strain Hoti-infected Vero E6 cells				yes		105 total	0
doi:10.1371/journal.pone.0110982	Fajs et al	2014	Prevalence of Crimean-Congo Hemorrhagic Fever Virus in Healthy Population, Livestock and Ticks in Kosovo	Kosovo	Kline		2012	Sheep		1	0		0			in-house immunofluorescence assay (IFA) using CCHFV strain Hoti-infected Vero E6 cells
doi:10.1371/journal.pone.0110982	Fajs et al	2014	Prevalence of Crimean-Congo Hemorrhagic Fever Virus in Healthy Population, Livestock and Ticks in Kosovo	Kosovo	Rahovec		2012	Chicken		2	0		0			in-house immunofluorescence assay (IFA) using CCHFV strain Hoti-infected Vero E6 cells				yes		105 total	0
doi:10.1371/journal.pone.0110982	Fajs et al	2014	Prevalence of Crimean-Congo Hemorrhagic Fever Virus in Healthy Population, Livestock and Ticks in Kosovo	Kosovo	Malisheve		2012	Chicken		4	0		0			in-house immunofluorescence assay (IFA) using CCHFV strain Hoti-infected Vero E6 cells				yes		105 total	0
doi:10.1371/journal.pone.0110982	Fajs et al	2014	Prevalence of Crimean-Congo Hemorrhagic Fever Virus in Healthy Population, Livestock and Ticks in Kosovo	Kosovo	Prizren		2012	Chicken		2	0		0			in-house immunofluorescence assay (IFA) using CCHFV strain Hoti-infected Vero E6 cells
DOI: 10.24099/vet.arhiv.1217	Zhabari et al	2022	Serological data suggest the spread of Crimean-Congo hemorrhagic fever virus in domestic animals in Kosovo - a short communication	Kosovo	Malisheve	Malisheve	2018	Cattle, Sheep & Goats		25	0	0				ID Screen® CCHF Double Antigen Multi-species ELISA (Innovative Diagnostics IDVet® company, Grabels, France)		age	unspecified
DOI: 10.24099/vet.arhiv.1217	Zhabari et al	2022	Serological data suggest the spread of Crimean-Congo hemorrhagic fever virus in domestic animals in Kosovo - a short communication	Kosovo	Malisheve	Astrazup	2018	Cattle, Sheep & Goats		22	5	0.227				ID Screen® CCHF Double Antigen Multi-species ELISA (Innovative Diagnostics IDVet® company, Grabels, France)		age	unspecified
DOI: 10.24099/vet.arhiv.1217	Zhabari et al	2022	Serological data suggest the spread of Crimean-Congo hemorrhagic fever virus in domestic animals in Kosovo - a short communication	Kosovo	Malisheve	Dragobil	2018	Cattle, Sheep & Goats		17	3	0.176				ID Screen® CCHF Double Antigen Multi-species ELISA (Innovative Diagnostics IDVet® company, Grabels, France)		age	unspecified
DOI: 10.24099/vet.arhiv.1217	Zhabari et al	2022	Serological data suggest the spread of Crimean-Congo hemorrhagic fever virus in domestic animals in Kosovo - a short communication	Kosovo	Malisheve	Drenoc	2018	Cattle, Sheep & Goats		8	2	0.25				ID Screen® CCHF Double Antigen Multi-species ELISA (Innovative Diagnostics IDVet® company, Grabels, France)		age	unspecified
DOI: 10.24099/vet.arhiv.1217	Zhabari et al	2022	Serological data suggest the spread of Crimean-Congo hemorrhagic fever virus in domestic animals in Kosovo - a short communication	Kosovo	Malisheve	Banje	2018	Cattle, Sheep & Goats		36	6	0.166				ID Screen® CCHF Double Antigen Multi-species ELISA (Innovative Diagnostics IDVet® company, Grabels, France)		age	unspecified
DOI: 10.24099/vet.arhiv.1217	Zhabari et al	2022	Serological data suggest the spread of Crimean-Congo hemorrhagic fever virus in domestic animals in Kosovo - a short communication	Kosovo	Malisheve	Bubavec	2018	Cattle, Sheep & Goats		10	0	0				ID Screen® CCHF Double Antigen Multi-species ELISA (Innovative Diagnostics IDVet® company, Grabels, France)		age	unspecified
DOI: 10.24099/vet.arhiv.1217	Zhabari et al	2022	Serological data suggest the spread of Crimean-Congo hemorrhagic fever virus in domestic animals in Kosovo - a short communication	Kosovo	Malisheve	Rud	2018	Cattle, Sheep & Goats		22	10	0.454				ID Screen® CCHF Double Antigen Multi-species ELISA (Innovative Diagnostics IDVet® company, Grabels, France)		age	unspecified
DOI: 10.24099/vet.arhiv.1217	Zhabari et al	2022	Serological data suggest the spread of Crimean-Congo hemorrhagic fever virus in domestic animals in Kosovo - a short communication	Kosovo	Malisheve	Marali	2018	Cattle, Sheep & Goats		2	0	0				ID Screen® CCHF Double Antigen Multi-species ELISA (Innovative Diagnostics IDVet® company, Grabels, France)		age	unspecified
DOI: 10.24099/vet.arhiv.1217	Zhabari et al	2022	Serological data suggest the spread of Crimean-Congo hemorrhagic fever virus in domestic animals in Kosovo - a short communication	Kosovo	Malisheve	Gajrak	2018	Cattle, Sheep & Goats		8	6	0.75				ID Screen® CCHF Double Antigen Multi-species ELISA (Innovative Diagnostics IDVet® company, Grabels, France)		age	unspecified
DOI: 10.24099/vet.arhiv.1217	Zhabari et al	2022	Serological data suggest the spread of Crimean-Congo hemorrhagic fever virus in domestic animals in Kosovo - a short communication	Kosovo	Malisheve	Bubl	2018	Cattle, Sheep & Goats		8	7	0.875				ID Screen® CCHF Double Antigen Multi-species ELISA (Innovative Diagnostics IDVet® company, Grabels, France)		age	unspecified
DOI: 10.24099/vet.arhiv.1217	Zhabari et al	2022	Serological data suggest the spread of Crimean-Congo hemorrhagic fever virus in domestic animals in Kosovo - a short communication	Kosovo	Malisheve	Llapceve	2018	Cattle, Sheep & Goats		7	1	0.148				ID Screen® CCHF Double Antigen Multi-species ELISA (Innovative Diagnostics IDVet® company, Grabels, France)		age	unspecified
DOI: 10.24099/vet.arhiv.1217	Zhabari et al	2022	Serological data suggest the spread of Crimean-Congo hemorrhagic fever virus in domestic animals in Kosovo - a short communication	Kosovo	Malisheve	Pllacic	2018	Cattle, Sheep & Goats		16	2	0.125				ID Screen® CCHF Double Antigen Multi-species ELISA (Innovative Diagnostics IDVet® company, Grabels, France)		age	unspecified
DOI: 10.24099/vet.arhiv.1217	Zhabari et al	2022	Serological data suggest the spread of Crimean-Congo hemorrhagic fever virus in domestic animals in Kosovo - a short communication	Kosovo	Malisheve	Kijeve	2018	Cattle, Sheep & Goats		2	0	0				ID Screen® CCHF Double Antigen Multi-species ELISA (Innovative Diagnostics IDVet® company, Grabels, France)		age	unspecified
DOI: 10.24099/vet.arhiv.1217	Zhabari et al	2022	Serological data suggest the spread of Crimean-Congo hemorrhagic fever virus in domestic animals in Kosovo - a short communication	Kosovo	Malisheve	Mlecan	2018	Cattle, Sheep & Goats		5	2	0.4				ID Screen® CCHF Double Antigen Multi-species ELISA (Innovative Diagnostics IDVet® company, Grabels, France)		age	unspecified
DOI: 10.24099/vet.arhiv.1217	Zhabari et al	2022	Serological data suggest the spread of Crimean-Congo hemorrhagic fever virus in domestic animals in Kosovo - a short communication	Kosovo	Malisheve	Penorce	2018	Cattle, Sheep & Goats		10	4	0.4				ID Screen® CCHF Double Antigen Multi-species ELISA (Innovative Diagnostics IDVet® company, Grabels, France)		age	unspecified
DOI: 10.24099/vet.arhiv.1217	Zhabari et al	2022	Serological data suggest the spread of Crimean-Congo hemorrhagic fever virus in domestic animals in Kosovo - a short communication	Kosovo	Malisheve	Shkoze	2018	Cattle, Sheep & Goats		10	6	0.6				ID Screen® CCHF Double Antigen Multi-species ELISA (Innovative Diagnostics IDVet® company, Grabels, France)		age	unspecified
DOI: 10.24099/vet.arhiv.1217	Zhabari et al	2022	Serological data suggest the spread of Crimean-Congo hemorrhagic fever virus in domestic animals in Kosovo - a short communication	Kosovo	Malisheve	Jancisht	2018	Cattle, Sheep & Goats		16	3	0.187				ID Screen® CCHF Double Antigen Multi-species ELISA (Innovative Diagnostics IDVet® company, Grabels, France)		age	unspecified
DOI: 10.24099/vet.arhiv.1217	Zhabari et al	2022	Serological data suggest the spread of Crimean-Congo hemorrhagic fever virus in domestic animals in Kosovo - a short communication	Kosovo	Malisheve	Llandroc	2018	Cattle, Sheep & Goats		8	0	0				ID Screen® CCHF Double Antigen Multi-species ELISA (Innovative Diagnostics IDVet® company, Grabels, France)		age	unspecified
DOI: 10.24099/vet.arhiv.1217	Zhabari et al	2022	Serological data suggest the spread of Crimean-Congo hemorrhagic fever virus in domestic animals in Kosovo - a short communication	Kosovo	Malisheve	Senik	2018	Cattle, Sheep & Goats		7	2	0.285				ID Screen® CCHF Double Antigen Multi-species ELISA (Innovative Diagnostics IDVet® company, Grabels, France)		age	unspecified
DOI: 10.24099/vet.arhiv.1217	Zhabari et al	2022	Serological data suggest the spread of Crimean-Congo hemorrhagic fever virus in domestic animals in Kosovo - a short communication	Kosovo	Vushtrri	Vushtrri	2018	Cattle, Sheep & Goats		10	0	0				ID Screen® CCHF Double Antigen Multi-species ELISA (Innovative Diagnostics IDVet® company, Grabels, France)		age	unspecified
DOI: 10.24099/vet.arhiv.1217	Zhabari et al	2022	Serological data suggest the spread of Crimean-Congo hemorrhagic fever virus in domestic animals in Kosovo - a short communication	Kosovo	Vushtrri	Druar	2018	Cattle, Sheep & Goats		9	1	0.111				ID Screen® CCHF Double Antigen Multi-species ELISA (Innovative Diagnostics IDVet® company, Grabels, France)		age	unspecified
DOI: 10.24099/vet.arhiv.1217	Zhabari et al	2022	Serological data suggest the spread of Crimean-Congo hemorrhagic fever virus in domestic animals in Kosovo - a short communication	Kosovo	Vushtrri	Duboc	2018	Cattle, Sheep & Goats		2	0	0				ID Screen® CCHF Double Antigen Multi-species ELISA (Innovative Diagnostics IDVet® company, Grabels, France)		age	unspecified
DOI: 10.24099/vet.arhiv.1217	Zhabari et al	2022	Serological data suggest the spread of Crimean-Congo hemorrhagic fever virus in domestic animals in Kosovo - a short communication	Kosovo	Vushtrri	Maxhunaj	2018	Cattle, Sheep & Goats		1	0	0				ID Screen® CCHF Double Antigen Multi-species ELISA (Innovative Diagnostics IDVet® company, Grabels, France)		age	unspecified
DOI: 10.24099/vet.arhiv.1217	Zhabari et al	2022	Serological data suggest the spread of Crimean-Congo hemorrhagic fever virus in domestic animals in Kosovo - a short communication	Kosovo	Vushtrri	Stanoc	2018	Cattle, Sheep & Goats		25	2	0.08				ID Screen® CCHF Double Antigen Multi-species ELISA (Innovative Diagnostics IDVet® company, Grabels, France)		age	unspecified
DOI: 10.24099/vet.arhiv.1217	Zhabari et al	2022	Serological data suggest the spread of Crimean-Congo hemorrhagic fever virus in domestic animals in Kosovo - a short communication	Kosovo	Vushtrri	Novolan	2018	Cattle, Sheep & Goats		9	0	0				ID Screen® CCHF Double Antigen Multi-species ELISA (Innovative Diagnostics IDVet® company, Grabels, France)		age	unspecified
DOI: 10.24099/vet.arhiv.1217	Zhabari et al	2022	Serological data suggest the spread of Crimean-Congo hemorrhagic fever virus in domestic animals in Kosovo - a short communication	Kosovo	Vushtrri	Shalc	2018	Cattle, Sheep & Goats		9	1	0.111				ID Screen® CCHF Double Antigen Multi-species ELISA (Innovative Diagnostics IDVet® company, Grabels, France)		age	unspecified
DOI: 10.24099/vet.arhiv.1217	Zhabari et al	2022	Serological data suggest the spread of Crimean-Congo hemorrhagic fever virus in domestic animals in Kosovo - a short communication	Kosovo	Vushtrri	Grace	2018	Cattle, Sheep & Goats		5	0	0				ID Screen® CCHF Double Antigen Multi-species ELISA (Innovative Diagnostics IDVet® company, Grabels, France)		age	unspecified
DOI: 10.24099/vet.arhiv.1217	Zhabari et al	2022	Serological data suggest the spread of Crimean-Congo hemorrhagic fever virus in domestic animals in Kosovo - a short communication	Kosovo	Vushtrri	Bivolak	2018	Cattle, Sheep & Goats		13	0	0				ID Screen® CCHF Double Antigen Multi-species ELISA (Innovative Diagnostics IDVet® company, Grabels, France)		age	unspecified
DOI: 10.24099/vet.arhiv.1217	Zhabari et al	2022	Serological data suggest the spread of Crimean-Congo hemorrhagic fever virus in domestic animals in Kosovo - a short communication	Kosovo	Vushtrri	Becuk	2018	Cattle, Sheep & Goats		4	0	0				ID Screen® CCHF Double Antigen Multi-species ELISA (Innovative Diagnostics IDVet® company, Grabels, France)		age	unspecified
DOI: 10.24099/vet.arhiv.1217	Zhabari et al	2022	Serological data suggest the spread of Crimean-Congo hemorrhagic fever virus in domestic animals in Kosovo - a short communication	Kosovo	Vushtrri	Kolle	2018	Cattle, Sheep & Goats		4	0	0				ID Screen® CCHF Double Antigen Multi-species ELISA (Innovative Diagnostics IDVet® company, Grabels, France)		age	unspecified
DOI: 10.24099/vet.arhiv.1217	Zhabari et al	2022	Serological data suggest the spread of Crimean-Congo hemorrhagic fever virus in domestic animals in Kosovo - a short communication	Kosovo	Vushtrri	Mihaliq	2018	Cattle, Sheep & Goats		5	1	0.2				ID Screen® CCHF Double Antigen Multi-species ELISA (Innovative Diagnostics IDVet® company, Grabels, France)		age	unspecified
DOI: 10.24099/vet.arhiv.1217	Zhabari et al	2022	Serological data suggest the spread of Crimean-Congo hemorrhagic fever virus in domestic animals in Kosovo - a short communication	Kosovo	Vushtrri	Galice	2018	Cattle, Sheep & Goats		5	0	0				ID Screen® CCHF Double Antigen Multi-species ELISA (Innovative Diagnostics IDVet® company, Grabels, France)		age	unspecified
DOI: 10.24099/vet.arhiv.1217	Zhabari et al	2022	Serological data suggest the spread of Crimean-Congo hemorrhagic fever virus in domestic animals in Kosovo - a short communication	Kosovo	Vushtrri	Dumnice E	2018	Cattle, Sheep & Goats		15	0	0				ID Screen® CCHF Double Antigen Multi-species ELISA (Innovative Diagnostics IDVet® company, Grabels, France)		age	unspecified
DOI: 10.24099/vet.arhiv.1217	Zhabari et al	2022	Serological data suggest the spread of Crimean-Congo hemorrhagic fever virus in domestic animals in Kosovo - a short communication	Kosovo	Vushtrri	Dumnice M	2018	Cattle, Sheep & Goats		20	1	0.05				ID Screen® CCHF Double Antigen Multi-species ELISA (Innovative Diagnostics IDVet® company, Grabels, France)		age	unspecified
DOI: 10.24099/vet.arhiv.1217	Zhabari et al	2022	Serological data suggest the spread of Crimean-Congo hemorrhagic fever virus in domestic animals in Kosovo - a short communication	Kosovo	Vushtrri	Dumnice P	2018	Cattle, Sheep & Goats		10	1	0.1				ID Screen® CCHF Double Antigen Multi-species ELISA (Innovative Diagnostics IDVet® company, Grabels, France)		age	unspecified
Vol.:(0112 33456789) https://doi.org/10.1007/s11250-022-03238-z	Mesquita et al	2022	Crimean‑Congo hemorrhagic fever virus circulating among sheep of Portugal: a nationwide serosurvey assessment	Portugal	North Portugal		2014 (biobank)	Sheep		69	0					ID Screen® CCHF Double Antigen Multi-species ELISA (Innovative Diagnostics IDVet® company, Grabels, France)
Vol.:(0112 33456789) https://doi.org/10.1007/s11250-022-03238-z	Mesquita et al	2022	Crimean‑Congo hemorrhagic fever virus circulating among sheep of Portugal: a nationwide serosurvey assessment	Portugal	Center Portugal		2014 (biobank)	Sheep		103	0					ID Screen® CCHF Double Antigen Multi-species ELISA (Innovative Diagnostics IDVet® company, Grabels, France)
Vol.:(0112 33456789) https://doi.org/10.1007/s11250-022-03238-z	Mesquita et al	2022	Crimean‑Congo hemorrhagic fever virus circulating among sheep of Portugal: a nationwide serosurvey assessment	Portugal	Metropolitan area of Lisbon		2014 (biobank)	Sheep		8	0					ID Screen® CCHF Double Antigen Multi-species ELISA (Innovative Diagnostics IDVet® company, Grabels, France)
Vol.:(0112 33456789) https://doi.org/10.1007/s11250-022-03238-z	Mesquita et al	2022	Crimean‑Congo hemorrhagic fever virus circulating among sheep of Portugal: a nationwide serosurvey assessment	Portugal	Alentejo		2014 (biobank)	Sheep		269	2					ID Screen® CCHF Double Antigen Multi-species ELISA (Innovative Diagnostics IDVet® company, Grabels, France)									2 positive sheep originally from a farm near Evora within 200km of Caceres Spain where positive ticks have been found
Vol.:(0112 33456789) https://doi.org/10.1007/s11250-022-03238-z	Mesquita et al	2022	Crimean‑Congo hemorrhagic fever virus circulating among sheep of Portugal: a nationwide serosurvey assessment	Portugal	Algarve		2014 (biobank)	Sheep		10	0	0				ID Screen® CCHF Double Antigen Multi-species ELISA (Innovative Diagnostics IDVet® company, Grabels, France)
DOI: 10.1089/vbz.2011.0768	Ceianu	2012	First Serologic Evidence for the Circulation of Crimean-Congo Hemorrhagic Fever Virus in Romania	Romania	Tulcea, Northern Dobrogea	Garvan	2008	Sheep		7	0		0			in House IgG ELISA against recombinant NP (Marriot et al 1994, Garcia et al 2006)	Twenty positive sera were also tested in direct ELISA using the native CCHFV antigen. All IgG-positive sera were tested for IgM antibodies specific to CCHFV in an IgM capture ELISA (Garcia et al. 2006).
DOI: 10.1089/vbz.2011.0768	Ceianu	2012	First Serologic Evidence for the Circulation of Crimean-Congo Hemorrhagic Fever Virus in Romania	Romania	Tulcea, Northern Dobrogea	Isaccea	2008	Sheep		6	0		0			in House IgG ELISA against recombinant NP (Marriot et al 1994, Garcia et al 2006)	Twenty positive sera were also tested in direct ELISA using the native CCHFV antigen. All IgG-positive sera were tested for IgM antibodies specific to CCHFV in an IgM capture ELISA (Garcia et al. 2006).
DOI: 10.1089/vbz.2011.0768	Ceianu	2012	First Serologic Evidence for the Circulation of Crimean-Congo Hemorrhagic Fever Virus in Romania	Romania	Tulcea, Northern Dobrogea	Parches	2008	Sheep		19	0		0			in House IgG ELISA against recombinant NP (Marriot et al 1994, Garcia et al 2006)	Twenty positive sera were also tested in direct ELISA using the native CCHFV antigen. All IgG-positive sera were tested for IgM antibodies specific to CCHFV in an IgM capture ELISA (Garcia et al. 2006).
DOI: 10.1089/vbz.2011.0768	Ceianu	2012	First Serologic Evidence for the Circulation of Crimean-Congo Hemorrhagic Fever Virus in Romania	Romania	Tulcea, Northern Dobrogea	Tulcea	2008	Sheep		9	0		0			in House IgG ELISA against recombinant NP (Marriot et al 1994, Garcia et al 2006)	Twenty positive sera were also tested in direct ELISA using the native CCHFV antigen. All IgG-positive sera were tested for IgM antibodies specific to CCHFV in an IgM capture ELISA (Garcia et al. 2006).
DOI: 10.1089/vbz.2011.0768	Ceianu	2012	First Serologic Evidence for the Circulation of Crimean-Congo Hemorrhagic Fever Virus in Romania	Romania	Tulcea, Northern Dobrogea	Mahmudia	2008	Sheep		30	0		0			in House IgG ELISA against recombinant NP (Marriot et al 1994, Garcia et al 2006)	Twenty positive sera were also tested in direct ELISA using the native CCHFV antigen. All IgG-positive sera were tested for IgM antibodies specific to CCHFV in an IgM capture ELISA (Garcia et al. 2006).
DOI: 10.1089/vbz.2011.0768	Ceianu	2012	First Serologic Evidence for the Circulation of Crimean-Congo Hemorrhagic Fever Virus in Romania	Romania	Tulcea, Northern Dobrogea	Ilganii de Jos	2008	Sheep		6	2		0.3333			in House IgG ELISA against recombinant NP (Marriot et al 1994, Garcia et al 2006)	Twenty positive sera were also tested in direct ELISA using the native CCHFV antigen. All IgG-positive sera were tested for IgM antibodies specific to CCHFV in an IgM capture ELISA (Garcia et al. 2006).
DOI: 10.1089/vbz.2011.0768	Ceianu	2012	First Serologic Evidence for the Circulation of Crimean-Congo Hemorrhagic Fever Virus in Romania	Romania	Tulcea, Northern Dobrogea	Pardina	2008	Sheep		162	21		0.1296			in House IgG ELISA against recombinant NP (Marriot et al 1994, Garcia et al 2006)	Twenty positive sera were also tested in direct ELISA using the native CCHFV antigen. All IgG-positive sera were tested for IgM antibodies specific to CCHFV in an IgM capture ELISA (Garcia et al. 2006).
DOI: 10.1089/vbz.2011.0768	Ceianu	2012	First Serologic Evidence for the Circulation of Crimean-Congo Hemorrhagic Fever Virus in Romania	Romania	Tulcea, Northern Dobrogea	Chilia Veche	2008	Sheep		20	16		0.8			in House IgG ELISA against recombinant NP (Marriot et al 1994, Garcia et al 2006)	Twenty positive sera were also tested in direct ELISA using the native CCHFV antigen. All IgG-positive sera were tested for IgM antibodies specific to CCHFV in an IgM capture ELISA (Garcia et al. 2006).
DOI: 10.1089/vbz.2011.0768	Ceianu	2012	First Serologic Evidence for the Circulation of Crimean-Congo Hemorrhagic Fever Virus in Romania	Romania	Tulcea, Northern Dobrogea	Salcioara	2008	Sheep		29	6		0.2069			in House IgG ELISA against recombinant NP (Marriot et al 1994, Garcia et al 2006)	Twenty positive sera were also tested in direct ELISA using the native CCHFV antigen. All IgG-positive sera were tested for IgM antibodies specific to CCHFV in an IgM capture ELISA (Garcia et al. 2006).
DOI: 10.1089/vbz.2011.0768	Ceianu	2012	First Serologic Evidence for the Circulation of Crimean-Congo Hemorrhagic Fever Virus in Romania	Romania	Tulcea, Northern Dobrogea	Visina	2008	Sheep		21	13		0.619			in House IgG ELISA against recombinant NP (Marriot et al 1994, Garcia et al 2006)	Twenty positive sera were also tested in direct ELISA using the native CCHFV antigen. All IgG-positive sera were tested for IgM antibodies specific to CCHFV in an IgM capture ELISA (Garcia et al. 2006).
DOI: 10.1089/vbz.2011.0768	Ceianu	2012	First Serologic Evidence for the Circulation of Crimean-Congo Hemorrhagic Fever Virus in Romania	Romania	Tulcea, Northern Dobrogea	Baia	2008	Sheep		123	59		0.4797			in House IgG ELISA against recombinant NP (Marriot et al 1994, Garcia et al 2006)	Twenty positive sera were also tested in direct ELISA using the native CCHFV antigen. All IgG-positive sera were tested for IgM antibodies specific to CCHFV in an IgM capture ELISA (Garcia et al. 2006).
DOI: 10.1089/vbz.2011.0768	Ceianu	2012	First Serologic Evidence for the Circulation of Crimean-Congo Hemorrhagic Fever Virus in Romania	Romania	Tulcea, Northern Dobrogea	Ceamurlia de sus	2008	Sheep		39	14		0.359			in House IgG ELISA against recombinant NP (Marriot et al 1994, Garcia et al 2006)	Twenty positive sera were also tested in direct ELISA using the native CCHFV antigen. All IgG-positive sera were tested for IgM antibodies specific to CCHFV in an IgM capture ELISA (Garcia et al. 2006).
DOI: 10.1089/vbz.2021.0091	Bratuleanu	2022	Seroprevalence of Crimean-Congo Hemorrhagic Fever Among Small Ruminants from Southern Romania	Romania	Southern Romania, Tulcea county	Cataloi	2019-2020	Sheep		77		0.312				ID Screen CCHFDouble Antigen Multispecies (IDvet, Grabels, France)	sera tested by RT-qPCR	location	Chi-square test and Fishers exact test	yes (goats and sheep)	R. sanguineus	169	0
DOI: 10.1089/vbz.2021.0091	Bratuleanu	2022	Seroprevalence of Crimean-Congo Hemorrhagic Fever Among Small Ruminants from Southern Romania	Romania	Southern Romania, Tulcea county	Cataloi	2019-2020	Goat		35		0.857				ID Screen CCHFDouble Antigen Multispecies (IDvet, Grabels, France)	sera tested by RT-qPCR	location	Chi-square test and Fishers exact test	yes (goats and sheep)	R. sanguineus	169	0
DOI: 10.1089/vbz.2021.0091	Bratuleanu	2022	Seroprevalence of Crimean-Congo Hemorrhagic Fever Among Small Ruminants from Southern Romania	Romania	Southern Romania, Tulcea county	Baia	2019	Sheep		20		0				ID Screen CCHFDouble Antigen Multispecies (IDvet, Grabels, France)	sera tested by RT-qPCR	location	Chi-square test and Fishers exact test
DOI: 10.1089/vbz.2021.0091	Bratuleanu	2022	Seroprevalence of Crimean-Congo Hemorrhagic Fever Among Small Ruminants from Southern Romania	Romania	Southern Romania, Tulcea county	Slava Rusa	2019-2020	Sheep		9		0.111				ID Screen CCHFDouble Antigen Multispecies (IDvet, Grabels, France)	sera tested by RT-qPCR	location	Chi-square test and Fishers exact test
DOI: 10.1089/vbz.2021.0091	Bratuleanu	2022	Seroprevalence of Crimean-Congo Hemorrhagic Fever Among Small Ruminants from Southern Romania	Romania	Southern Romania, Tulcea county	Slava Rusa	2019-2020	Goat		23		0				ID Screen CCHFDouble Antigen Multispecies (IDvet, Grabels, France)	sera tested by RT-qPCR	location	Chi-square test and Fishers exact test
DOI: 10.1089/vbz.2021.0091	Bratuleanu	2022	Seroprevalence of Crimean-Congo Hemorrhagic Fever Among Small Ruminants from Southern Romania	Romania	Southern Romania, Tulcea county	Slava Cercheza	2019	Sheep		59		0.22				ID Screen CCHFDouble Antigen Multispecies (IDvet, Grabels, France)	sera tested by RT-qPCR	location	Chi-square test and Fishers exact test
DOI: 10.1089/vbz.2021.0091	Bratuleanu	2022	Seroprevalence of Crimean-Congo Hemorrhagic Fever Among Small Ruminants from Southern Romania	Romania	Southern Romania, Tulcea county	Somova	2019	Sheep		16		1				ID Screen CCHFDouble Antigen Multispecies (IDvet, Grabels, France)	sera tested by RT-qPCR	location	Chi-square test and Fishers exact test
DOI: 10.1089/vbz.2021.0091	Bratuleanu	2022	Seroprevalence of Crimean-Congo Hemorrhagic Fever Among Small Ruminants from Southern Romania	Romania	Southern Romania, Tulcea county	Somova	2019	Goat		13		0.846				ID Screen CCHFDouble Antigen Multispecies (IDvet, Grabels, France)	sera tested by RT-qPCR	location	Chi-square test and Fishers exact test
DOI: 10.1089/vbz.2021.0091	Bratuleanu	2022	Seroprevalence of Crimean-Congo Hemorrhagic Fever Among Small Ruminants from Southern Romania	France				Sheep		96		0.063				ID Screen CCHFDouble Antigen Multispecies (IDvet, Grabels, France)	sera tested by RT-qPCR
https://doi.org/10.1016/j.eimc.2017.01.009	Palomar et al	2017	Molecular (ticks) and serological (humans) study of Crimean-Congo hemorrhagic fever virus in the Iberian Peninsula, 2013–2015	Spain	Albacete, Avila Badajoz, Burgos, Caceres, Cestellon, Ciudad Real, Cordoba, Jaen, LA Rioja, Navarra, Palencia, Salamanca, Sergovia, Soria, Teruel, Valladolid, Zamora		2013-2015	Cattle & Sheep (ticks also collected from vegetation)												yes	H. marginatum (1333), H lusitanicum (680), R. bursa (40)	2053	0
PMID: 2864836	Filiipe et al	1985	Antibodies to Congo-Crimean haemorrhagic fever, Dhori, Thogoto and Bhanja viruses in southern Portugal.	Portugal	Southern Portugal			Goat		141		0				Plaque reduction neutralisation test	Indirect fluorescent antibody (IFA) test								No full text available
	Raileanu et al	2015	Serologic evidence of Crimean-Congo haemorrhagic fever infection in small ruminants in Southeastern Romania.	Romania	Southeastern Romania, Tulcea and Constanța counties			Goat		29	16		0.55			modified IgG ELISA Vectorbest, Novosibirsk, Russia									No full text available
	Raileanu et al	2015	Serologic evidence of Crimean-Congo haemorrhagic fever infection in small ruminants in Southeastern Romania.	Romania	Southeastern Romania, Tulcea and Constanța counties			Sheep		61	51		0.85			modified IgG ELISA Vectorbest, Novosibirsk, Russia									No full text available
DOI:https://doi.org/10.3201/eid2709.211105	Espunyes et al	2021	Hotspot of Crimean-Congo Hemorrhagic Fever Virus Seropositivity in Wildlife, Northeastern Spain	Spain	Catalonia		2014-2020	Red deer		174	0	0				ID Screen CCHFDouble Antigen Multispecies (IDvet, Grabels, France)
DOI:https://doi.org/10.3201/eid2709.211105	Espunyes et al	2021	Hotspot of Crimean-Congo Hemorrhagic Fever Virus Seropositivity in Wildlife, Northeastern Spain	Spain	Catalonia		2014-2020	Iberian Ibex		84	66	0.7857				ID Screen CCHFDouble Antigen Multispecies (IDvet, Grabels, France)
DOI:https://doi.org/10.3201/eid2709.211105	Espunyes et al	2021	Hotspot of Crimean-Congo Hemorrhagic Fever Virus Seropositivity in Wildlife, Northeastern Spain	Spain	Catalonia		2014-2020	Roe deer		79	1	0.0127				ID Screen CCHFDouble Antigen Multispecies (IDvet, Grabels, France)
DOI:https://doi.org/10.3201/eid2709.211105	Espunyes et al	2021	Hotspot of Crimean-Congo Hemorrhagic Fever Virus Seropositivity in Wildlife, Northeastern Spain	Spain	Catalonia		2014-2020	European rabbit		35	0	0				ID Screen CCHFDouble Antigen Multispecies (IDvet, Grabels, France)
DOI:https://doi.org/10.3201/eid2709.211105	Espunyes et al	2021	Hotspot of Crimean-Congo Hemorrhagic Fever Virus Seropositivity in Wildlife, Northeastern Spain	Spain	Catalonia		2014-2020	Wild boar		156	5	0.0321				ID Screen CCHFDouble Antigen Multispecies (IDvet, Grabels, France)
DOI:https://doi.org/10.3201/eid2709.211105	Espunyes et al	2021	Hotspot of Crimean-Congo Hemorrhagic Fever Virus Seropositivity in Wildlife, Northeastern Spain	Spain	Catalonia		2014-2020	Fallow deer		4	0	0				ID Screen CCHFDouble Antigen Multispecies (IDvet, Grabels, France)
DOI:https://doi.org/10.3201/eid2709.211105	Espunyes et al	2021	Hotspot of Crimean-Congo Hemorrhagic Fever Virus Seropositivity in Wildlife, Northeastern Spain	Spain	Catalonia	Ebro Delta	2014-2020	Iberian Ibex		66	66	1				ID Screen CCHFDouble Antigen Multispecies (IDvet, Grabels, France)
DOI:https://doi.org/10.3201/eid2709.211105	Espunyes et al	2021	Hotspot of Crimean-Congo Hemorrhagic Fever Virus Seropositivity in Wildlife, Northeastern Spain	Spain	Catalonia	Ebro Delta	2014-2020	Roe deer		2	1	0.5				ID Screen CCHFDouble Antigen Multispecies (IDvet, Grabels, France)
DOI:https://doi.org/10.3201/eid2709.211105	Espunyes et al	2021	Hotspot of Crimean-Congo Hemorrhagic Fever Virus Seropositivity in Wildlife, Northeastern Spain	Spain	Catalonia	Ebro Delta	2014-2020	European rabbit		11	0	0				ID Screen CCHFDouble Antigen Multispecies (IDvet, Grabels, France)
DOI:https://doi.org/10.3201/eid2709.211105	Espunyes et al	2021	Hotspot of Crimean-Congo Hemorrhagic Fever Virus Seropositivity in Wildlife, Northeastern Spain	Spain	Catalonia	Ebro Delta	2014-2020	Wild boar		24	5	0.2083				ID Screen CCHFDouble Antigen Multispecies (IDvet, Grabels, France)
DOI: https://doi.org/10.3201/eid2805.212335	Carrera-Faja	2022	Evidence of Prolonged Crimean-Congo Hemorrhagic Fever Virus Endemicity by Retrospective Serosurvey, Eastern Spain	Spain	Eastern Spain	Valencia	2010	Wild boar		84	21	0.25				ID Screen CCHFDouble Antigen Multispecies (IDvet, Grabels, France)									Positives clustered around Tinença de Benifassà Natural Park nr Ebro Delta & Muela de Cortes y el Caroche natural area in central Valencia region, <40 km from the Albufera, the third-largest wetland in Spain.
DOI: https://doi.org/10.3201/eid2805.212335	Carrera-Faja	2022	Evidence of Prolonged Crimean-Congo Hemorrhagic Fever Virus Endemicity by Retrospective Serosurvey, Eastern Spain	Spain	Eastern Spain	Valencia	2011	Wild boar		92	12	0.1304				ID Screen CCHFDouble Antigen Multispecies (IDvet, Grabels, France)									Positives clustered around Tinença de Benifassà Natural Park nr Ebro Delta & Muela de Cortes y el Caroche natural area in central Valencia region, <40 km from the Albufera, the third-largest wetland in Spain.
DOI: https://doi.org/10.3201/eid2805.212335	Carrera-Faja	2022	Evidence of Prolonged Crimean-Congo Hemorrhagic Fever Virus Endemicity by Retrospective Serosurvey, Eastern Spain	Spain	Eastern Spain	Valencia	2012	Wild boar		50	4	0.08				ID Screen CCHFDouble Antigen Multispecies (IDvet, Grabels, France)									Positives clustered around Tinença de Benifassà Natural Park nr Ebro Delta & Muela de Cortes y el Caroche natural area in central Valencia region, <40 km from the Albufera, the third-largest wetland in Spain.
DOI: https://doi.org/10.3201/eid2805.212335	Carrera-Faja	2022	Evidence of Prolonged Crimean-Congo Hemorrhagic Fever Virus Endemicity by Retrospective Serosurvey, Eastern Spain	Spain	Eastern Spain	Valencia	2013	Wild boar		12	0	0				ID Screen CCHFDouble Antigen Multispecies (IDvet, Grabels, France)									Positives clustered around Tinença de Benifassà Natural Park nr Ebro Delta & Muela de Cortes y el Caroche natural area in central Valencia region, <40 km from the Albufera, the third-largest wetland in Spain.
DOI: https://doi.org/10.3201/eid2805.212335	Carrera-Faja	2022	Evidence of Prolonged Crimean-Congo Hemorrhagic Fever Virus Endemicity by Retrospective Serosurvey, Eastern Spain	Spain	Eastern Spain	Valencia	2014	Wild boar		40	8	0.2				ID Screen CCHFDouble Antigen Multispecies (IDvet, Grabels, France)									Positives clustered around Tinença de Benifassà Natural Park nr Ebro Delta & Muela de Cortes y el Caroche natural area in central Valencia region, <40 km from the Albufera, the third-largest wetland in Spain.
DOI: https://doi.org/10.3201/eid2805.212335	Carrera-Faja	2022	Evidence of Prolonged Crimean-Congo Hemorrhagic Fever Virus Endemicity by Retrospective Serosurvey, Eastern Spain	Spain	Eastern Spain	Valencia	2015	Wild boar		49	6	0.1224				ID Screen CCHFDouble Antigen Multispecies (IDvet, Grabels, France)									Positives clustered around Tinença de Benifassà Natural Park nr Ebro Delta & Muela de Cortes y el Caroche natural area in central Valencia region, <40 km from the Albufera, the third-largest wetland in Spain.
DOI: https://doi.org/10.3201/eid2805.212335	Carrera-Faja	2022	Evidence of Prolonged Crimean-Congo Hemorrhagic Fever Virus Endemicity by Retrospective Serosurvey, Eastern Spain	Spain	Eastern Spain	Valencia	2016	Wild boar		4	0	0				ID Screen CCHFDouble Antigen Multispecies (IDvet, Grabels, France)									Positives clustered around Tinença de Benifassà Natural Park nr Ebro Delta & Muela de Cortes y el Caroche natural area in central Valencia region, <40 km from the Albufera, the third-largest wetland in Spain.
DOI: https://doi.org/10.3201/eid2805.212335	Carrera-Faja	2022	Evidence of Prolonged Crimean-Congo Hemorrhagic Fever Virus Endemicity by Retrospective Serosurvey, Eastern Spain	Spain	Eastern Spain	Valencia	2017	Iberian Ibex		13	13	1				ID Screen CCHFDouble Antigen Multispecies (IDvet, Grabels, France)									Positives clustered around Tinença de Benifassà Natural Park nr Ebro Delta & Muela de Cortes y el Caroche natural area in central Valencia region, <40 km from the Albufera, the third-largest wetland in Spain.
DOI: https://doi.org/10.3201/eid2805.212335	Carrera-Faja	2022	Evidence of Prolonged Crimean-Congo Hemorrhagic Fever Virus Endemicity by Retrospective Serosurvey, Eastern Spain	Spain	Eastern Spain	Valencia	2018	Iberian Ibex		39	38	0.9744				ID Screen CCHFDouble Antigen Multispecies (IDvet, Grabels, France)									Positives clustered around Tinença de Benifassà Natural Park nr Ebro Delta & Muela de Cortes y el Caroche natural area in central Valencia region, <40 km from the Albufera, the third-largest wetland in Spain.
DOI: https://doi.org/10.3201/eid2805.212335	Carrera-Faja	2022	Evidence of Prolonged Crimean-Congo Hemorrhagic Fever Virus Endemicity by Retrospective Serosurvey, Eastern Spain	Spain	Eastern Spain	Valencia	2018	Mouflon (Ovis aries musimon)		15	15	1				ID Screen CCHFDouble Antigen Multispecies (IDvet, Grabels, France)									Positives clustered around Tinença de Benifassà Natural Park nr Ebro Delta & Muela de Cortes y el Caroche natural area in central Valencia region, <40 km from the Albufera, the third-largest wetland in Spain.
DOI: https://doi.org/10.3201/eid2805.212335	Carrera-Faja	2022	Evidence of Prolonged Crimean-Congo Hemorrhagic Fever Virus Endemicity by Retrospective Serosurvey, Eastern Spain	Spain	Eastern Spain	Valencia	2018	wild boar		1	0	0				ID Screen CCHFDouble Antigen Multispecies (IDvet, Grabels, France)									Positives clustered around Tinença de Benifassà Natural Park nr Ebro Delta & Muela de Cortes y el Caroche natural area in central Valencia region, <40 km from the Albufera, the third-largest wetland in Spain.
DOI: https://doi.org/10.3201/eid2805.212335	Carrera-Faja	2022	Evidence of Prolonged Crimean-Congo Hemorrhagic Fever Virus Endemicity by Retrospective Serosurvey, Eastern Spain	Spain	Eastern Spain	Valencia	2019	Iberian Ibex		54	51	0.9444				ID Screen CCHFDouble Antigen Multispecies (IDvet, Grabels, France)									Positives clustered around Tinença de Benifassà Natural Park nr Ebro Delta & Muela de Cortes y el Caroche natural area in central Valencia region, <40 km from the Albufera, the third-largest wetland in Spain.
DOI: https://doi.org/10.3201/eid2805.212335	Carrera-Faja	2022	Evidence of Prolonged Crimean-Congo Hemorrhagic Fever Virus Endemicity by Retrospective Serosurvey, Eastern Spain	Spain	Eastern Spain	Valencia	2019	Iberian Ibex		33	33	1				ID Screen CCHFDouble Antigen Multispecies (IDvet, Grabels, France)									Positives clustered around Tinença de Benifassà Natural Park nr Ebro Delta & Muela de Cortes y el Caroche natural area in central Valencia region, <40 km from the Albufera, the third-largest wetland in Spain.
DOI: https://doi.org/10.3201/eid2805.212335	Carrera-Faja	2022	Evidence of Prolonged Crimean-Congo Hemorrhagic Fever Virus Endemicity by Retrospective Serosurvey, Eastern Spain	Spain	Eastern Spain	Valencia	2020	Mouflon (Ovis aries musimon)		17	16	0.9412				ID Screen CCHFDouble Antigen Multispecies (IDvet, Grabels, France)									Positives clustered around Tinença de Benifassà Natural Park nr Ebro Delta & Muela de Cortes y el Caroche natural area in central Valencia region, <40 km from the Albufera, the third-largest wetland in Spain.
DOI: https://doi.org/10.3201/eid2805.212335	Carrera-Faja	2022	Evidence of Prolonged Crimean-Congo Hemorrhagic Fever Virus Endemicity by Retrospective Serosurvey, Eastern Spain	Spain	Eastern Spain	Valencia	2021	Iberian Ibex		3	3	1				ID Screen CCHFDouble Antigen Multispecies (IDvet, Grabels, France)									Positives clustered around Tinença de Benifassà Natural Park nr Ebro Delta & Muela de Cortes y el Caroche natural area in central Valencia region, <40 km from the Albufera, the third-largest wetland in Spain.
https://doi.org/10.1016/j.onehlt.2023.100622	Carrera-Faja	2023	Dynamics of Crimean-Congo hemorrhagic fever virus in two wild ungulate hosts during a disease-induced population collapse	Spain	Eastern Spain	Ports de Tortosa i Beseit Natural Park	2012/13	Iberian Ibex		13	13	1				ID Screen CCHFDouble Antigen Multispecies (IDvet, Grabels, France)									some shared results with Espunyes et al 2021. Data shows loss of wild boar positivity due to population loss of Iberian #Ibex suggesting interplay in species positivity and suggestions of R. bursa involvment in that interplay
https://doi.org/10.1016/j.onehlt.2023.100622	Carrera-Faja	2023	Dynamics of Crimean-Congo hemorrhagic fever virus in two wild ungulate hosts during a disease-induced population collapse	Spain	Eastern Spain	Ports de Tortosa i Beseit Natural Park	2013/14	Iberian Ibex		9	9	1				ID Screen CCHFDouble Antigen Multispecies (IDvet, Grabels, France)									some shared results with Espunyes et al 2021. Data shows loss of wild boar positivity due to population loss of Iberian #Ibex suggesting interplay in species positivity and suggestions of R. bursa involvment in that interplay
https://doi.org/10.1016/j.onehlt.2023.100622	Carrera-Faja	2023	Dynamics of Crimean-Congo hemorrhagic fever virus in two wild ungulate hosts during a disease-induced population collapse	Spain	Eastern Spain	Ports de Tortosa i Beseit Natural Park	2016/17	wild boar		6	4	0.6667				ID Screen CCHFDouble Antigen Multispecies (IDvet, Grabels, France)									some shared results with Espunyes et al 2021. Data shows loss of wild boar positivity due to population loss of Iberian #Ibex suggesting interplay in species positivity and suggestions of R. bursa involvment in that interplay
https://doi.org/10.1016/j.onehlt.2023.100622	Carrera-Faja	2023	Dynamics of Crimean-Congo hemorrhagic fever virus in two wild ungulate hosts during a disease-induced population collapse	Spain	Eastern Spain	Ports de Tortosa i Beseit Natural Park	2017/18	Iberian Ibex		16	16	1				ID Screen CCHFDouble Antigen Multispecies (IDvet, Grabels, France)									some shared results with Espunyes et al 2021. Data shows loss of wild boar positivity due to population loss of Iberian #Ibex suggesting interplay in species positivity and suggestions of R. bursa involvment in that interplay
https://doi.org/10.1016/j.onehlt.2023.100622	Carrera-Faja	2023	Dynamics of Crimean-Congo hemorrhagic fever virus in two wild ungulate hosts during a disease-induced population collapse	Spain	Eastern Spain	Ports de Tortosa i Beseit Natural Park	2017/18	wild boar		47	23	0.489				ID Screen CCHFDouble Antigen Multispecies (IDvet, Grabels, France)									some shared results with Espunyes et al 2021. Data shows loss of wild boar positivity due to population loss of Iberian #Ibex suggesting interplay in species positivity and suggestions of R. bursa involvment in that interplay
https://doi.org/10.1016/j.onehlt.2023.100622	Carrera-Faja	2023	Dynamics of Crimean-Congo hemorrhagic fever virus in two wild ungulate hosts during a disease-induced population collapse	Spain	Eastern Spain	Ports de Tortosa i Beseit Natural Park	2018/19	Iberian Ibex		41	41	1				ID Screen CCHFDouble Antigen Multispecies (IDvet, Grabels, France)									some shared results with Espunyes et al 2021. Data shows loss of wild boar positivity due to population loss of Iberian #Ibex suggesting interplay in species positivity and suggestions of R. bursa involvment in that interplay
https://doi.org/10.1016/j.onehlt.2023.100622	Carrera-Faja	2023	Dynamics of Crimean-Congo hemorrhagic fever virus in two wild ungulate hosts during a disease-induced population collapse	Spain	Eastern Spain	Ports de Tortosa i Beseit Natural Park	2018/19	wild boar		31	18	0.581				ID Screen CCHFDouble Antigen Multispecies (IDvet, Grabels, France)									some shared results with Espunyes et al 2021. Data shows loss of wild boar positivity due to population loss of Iberian #Ibex suggesting interplay in species positivity and suggestions of R. bursa involvment in that interplay
https://doi.org/10.1016/j.onehlt.2023.100622	Carrera-Faja	2023	Dynamics of Crimean-Congo hemorrhagic fever virus in two wild ungulate hosts during a disease-induced population collapse	Spain	Eastern Spain	Ports de Tortosa i Beseit Natural Park	2019/20	Iberian Ibex		9	9	1				ID Screen CCHFDouble Antigen Multispecies (IDvet, Grabels, France)									some shared results with Espunyes et al 2021. Data shows loss of wild boar positivity due to population loss of Iberian #Ibex suggesting interplay in species positivity and suggestions of R. bursa involvment in that interplay
https://doi.org/10.1016/j.onehlt.2023.100622	Carrera-Faja	2023	Dynamics of Crimean-Congo hemorrhagic fever virus in two wild ungulate hosts during a disease-induced population collapse	Spain	Eastern Spain	Ports de Tortosa i Beseit Natural Park	2019/20	wild boar		54	15	0.278				ID Screen CCHFDouble Antigen Multispecies (IDvet, Grabels, France)									some shared results with Espunyes et al 2021. Data shows loss of wild boar positivity due to population loss of Iberian #Ibex suggesting interplay in species positivity and suggestions of R. bursa involvment in that interplay
https://doi.org/10.1016/j.onehlt.2023.100622	Carrera-Faja	2023	Dynamics of Crimean-Congo hemorrhagic fever virus in two wild ungulate hosts during a disease-induced population collapse	Spain	Eastern Spain	Ports de Tortosa i Beseit Natural Park	2020/21	wild boar		78	7	0.088				ID Screen CCHFDouble Antigen Multispecies (IDvet, Grabels, France)									some shared results with Espunyes et al 2021. Data shows loss of wild boar positivity due to population loss of Iberian #Ibex suggesting interplay in species positivity and suggestions of R. bursa involvment in that interplay
https://doi.org/10.1016/j.onehlt.2023.100622	Carrera-Faja	2023	Dynamics of Crimean-Congo hemorrhagic fever virus in two wild ungulate hosts during a disease-induced population collapse	Spain	Eastern Spain	Ports de Tortosa i Beseit Natural Park	2021/22	wild boar		82	3	0.042				ID Screen CCHFDouble Antigen Multispecies (IDvet, Grabels, France)									some shared results with Espunyes et al 2021. Data shows loss of wild boar positivity due to population loss of Iberian #Ibex suggesting interplay in species positivity and suggestions of R. bursa involvment in that interplay
DOI: 10.1111/tbed.14385	Cuadrado-Matias	2021	Red deer reveal spatial risks of Crimean-Congo haemorrhagic fever virus infection	Iberia (Spain & Portugal)			2008-2016	red deer		1444		0.254				in-house competitive ELISA (Schuster et al., 2016). - recombinant NP protein from Kosovo Hoti strain DQ133507			statistcal modelling with Pearson correlation plot and logistic regression modelling
ISSN: 2218-2020 Accession Number: 96843244	Lcaj et al 2014	2014	Serological survey of Crimean-Congo hemorrhagic fever virus in cattle in Berat and Kolonje, Albania.	Albania	Berat-Terpanwe			Cattle		50	2	0.04				indirect ELISA assay in Friedrich-Loeffler Institute (FLI), Greifswald Germany									No full text available, reference found through Spengler et al 2016. Contact Lugaj Arta lugajarta@yahoo.com
ISSN: 2218-2020 Accession Number: 96843244	Lcaj et al 2014	2014	Serological survey of Crimean-Congo hemorrhagic fever virus in cattle in Berat and Kolonje, Albania.	Albania	Kolonje-Erseke			cattle		54	4	0.0741				indirect ELISA assay in Friedrich-Loeffler Institute (FLI), Greifswald Germany									No full text available, reference found through Spengler et al 2016. Contact Lugaj Arta lugajarta@yahoo.com
PMID: 803341	Horvath	1975	Incidence of antibodies to Crimean haemorrhagic fever in animals (author's transl)	Hungary	8 counties			Cattle		687	6					Agar gel diffusion									No full text available, reference found through Spengler et al 2016. Info extracted from english summary appended to paper available through Google Scholar
PMID: 803341	Horvath	1975	Incidence of antibodies to Crimean haemorrhagic fever in animals (author's transl)	Hungary	8 counties			Sheep		48	15					Agar gel diffusion									No full text available, reference found through Spengler et al 2016. Info extracted from english summary appended to paper available through Google Scholar
PMID: 829015	Horvath	1976	Precipitating antibodies to Crimean haemorrhagic fever virus in human sera collected in Hungary	Hungary	Hajdu-Bihar county			"animal"		169	0	0				Agar gel diffusion									No full text available, reference found through Spengler et al 2016. Abstract available on pubmed
https://doi.org/10.4182/KGVP3013.9-3.147	Karinskaya et al	1974	Investigation of Antibdoies to Crimean Hemorrhagic Fever Virus in Animal Blood samples from Rostov Oblast	Russia	Rostov Oblast	Belaya Kalitva	1968	Cattle		242		0.136				DPRA (direct peptide reactivity assay?)									No full text available, found through Spengler et al 2016. part of page one available through Google Scholar
https://doi.org/10.4182/KGVP3013.9-3.147	Karinskaya et al	1974	Investigation of Antibdoies to Crimean Hemorrhagic Fever Virus in Animal Blood samples from Rostov Oblast	Russia	Rostov Oblast	Kamensky	1968	Cattle		115		0.33				DPRA (direct peptide reactivity assay?)									No full text available, found through Spengler et al 2016. part of page one available through Google Scholar
https://doi.org/10.4182/KGVP3013.9-3.147	Karinskaya et al	1974	Investigation of Antibdoies to Crimean Hemorrhagic Fever Virus in Animal Blood samples from Rostov Oblast	Russia	Rostov Oblast	Belaya Kalitva	1969	Cattle		43		0.023				DPRA (direct peptide reactivity assay?)									No full text available, found through Spengler et al 2016. part of page one available through Google Scholar
https://doi.org/10.4182/KGVP3013.9-3.147	Karinskaya et al	1974	Investigation of Antibdoies to Crimean Hemorrhagic Fever Virus in Animal Blood samples from Rostov Oblast	Russia	Rostov Oblast	Kamensky	1969	Cattle		312		0.029				DPRA (direct peptide reactivity assay?)									No full text available, found through Spengler et al 2016. part of page one available through Google Scholar
	Karinskaya et al	1974	Investigation of Antibdoies to Crimean Hemorrhagic Fever Virus in Animal Blood samples from Rostov Oblast	Russia	Rostov Oblast			Cattle		355		0.028				Agar gel diffusion precipitation									No full text available, found through Spengler et al 2016. This row represents data from Spenger et al 2016 table
https://doi.org/10.4182/KGVP3013.9-3.149	Kuchin et al	1974	Serological Examination for Antibodies to CHF Virus in Domestic Animals of Rostov Oblast	Russia	Rostov Oblast	Oktyabr'sky	1967	Cattle		33	10	0.3				DPRA (direct peptide reactivity assay?)									No full text available, found through Spengler et al 2016. part of page one available through Google Scholar
https://doi.org/10.4182/KGVP3013.9-3.149	Kuchin et al	1974	Serological Examination for Antibodies to CHF Virus in Domestic Animals of Rostov Oblast	Russia	Rostov Oblast	Krasnolugansky	1968	Cattle		144	6	0.042				DPRA (direct peptide reactivity assay?)									No full text available, found through Spengler et al 2016. part of page one available through Google Scholar
	Rabinovich et al	1970	Virological and Serological Examination of Wild Animals and Birds in Rostov Oblast CHF focus	Ukraine	Crimea			Hedhog (Heiechinus auritus)		17	0	0													No full text available, found through Spengler et al 2016.
	Lugaj et al	2014	Serological survey of Crimean-Congo hemorrhagic fever virus CCHFV in cattle in Kukes Rreshen, and Gjirokastra regions of Albania.	Albania	Gjirokastra			Cattle		50			0.021			IgG ELISA									No full text available, found through Spengler et al 2016.
	Lugaj et al	2014	Serological survey of Crimean-Congo hemorrhagic fever virus CCHFV in cattle in Kukes Rreshen, and Gjirokastra regions of Albania.	Albania	Kukes			Cattle		11			0			IgG ELISA									No full text available, found through Spengler et al 2016.
	Lugaj et al	2014	Serological survey of Crimean-Congo hemorrhagic fever virus CCHFV in cattle in Kukes Rreshen, and Gjirokastra regions of Albania.	Albania	Rreshen			Cattle		40			0.026			IgG ELISA									No full text available, found through Spengler et al 2016.
	Vasilenko et al	1971	Crimean hemorrhagic fever (CHF) in Bulgaria	Bulgaria				Cattle		1756		0.332				Agar gel diffusion precipitation									No full text available, found through Spengler et al 2016.
	Vasilenko et al	1971	Crimean hemorrhagic fever (CHF) in Bulgaria	Bulgaria				Donkeys		103		0.174				Agar gel diffusion precipitation									No full text available, found through Spengler et al 2016.
	Vasilenko et al	1971	Crimean hemorrhagic fever (CHF) in Bulgaria	Bulgaria				Goats		411		0.623				Agar gel diffusion precipitation									No full text available, found through Spengler et al 2016.
	Vasilenko et al	1971	Crimean hemorrhagic fever (CHF) in Bulgaria	Bulgaria				Horses		536		0.39				Agar gel diffusion precipitation									No full text available, found through Spengler et al 2016.
	Vasilenko et al	1971	Crimean hemorrhagic fever (CHF) in Bulgaria	Bulgaria				Sheep		1190		0.329				Agar gel diffusion precipitation									No full text available, found through Spengler et al 2016.
	Vasilenko et al	1971	Crimean hemorrhagic fever (CHF) in Bulgaria	Bulgaria				Hare		33		0.03				Agar gel diffusion precipitation									No full text available, found through Spengler et al 2016.
	Berezin et al	1969	Contribution to the ecologyof Crimean hemorrhagic fever virus in the lower Volga River	Russia	Astrakhan Oblast			Cattle		not recorded		0.051				Complement fixation	Agar gel diffusion precipitation								No full text available, found through Spengler et al 2016.
	Berezin et al	1969	Contribution to the ecologyof Crimean hemorrhagic fever virus in the lower Volga River	Russia	Astrakhan Oblast			Horses		not recorded		0.031				Complement fixation	Agar gel diffusion precipitation								No full text available, found through Spengler et al 2016.
	Berezin et al	1969	Contribution to the ecologyof Crimean hemorrhagic fever virus in the lower Volga River	Russia	Astrakhan Oblast			Sheep		not recorded		0.003				Complement fixation	Agar gel diffusion precipitation								No full text available, found through Spengler et al 2016.
	Badalov et al	1969	Results of serological investigation of the rural population and domestic animals in Rostov Oblast in connection withthe problem of prevention	Russia	Rostov Oblast			Cattle		430		0.23				Agar gel diffusion precipitation									No full text available, found through Spengler et al 2016.
	Badalov et al	1969	Results of serological investigation of the rural population and domestic animals in Rostov Oblast in connection withthe problem of prevention	Russia	Rostov Oblast			Horse		not recorded		"Pos"				Agar gel diffusion precipitation									No full text available, found through Spengler et al 2016.
	Kuchin et al	1974	Serological Examination for Antibodies to CHF Virus in Domestic Animals of Rostov Oblast.	Russia	Rostov Oblast			Cattle		2155		0.5-17.0%				Agar gel diffusion precipitation									No full text available, found through Spengler et al 2016.
	Kuchin et al	1974	Serological Examination for Antibodies to CHF Virus in Domestic Animals of Rostov Oblast.	Russia	Rostov Oblast			Pigs		151		0				Agar gel diffusion precipitation									No full text available, found through Spengler et al 2016.
	Tkachenko et al	1969	Serological investigation of human and animal sera in agar gel diffusion and precipitation (AGDP) test for the presence of antibodies of Crimean hemorrhagic fever and Grand Arbaud viruses	France				Bats		19		0.153				Agar gel diffusion precipitation									No full text available, found through Spengler et al 2016.
	Chumakov	1974	Contribution to 30 years of investigation of Crimean hemorrhagic fever	Ukraine	Crimea			European Hare		3							CCHF isolated from 3 hares								No full text available, found through Spengler et al 2016.
	Lucaj et al	2014	SEROLOGICAL SURVEY OF CCHFV IN CATTLE IN 10 REGIONS OF ALBANIA	Albania	Has-Fejzaj		2013	Cattle		50	7		0.1667			Indirect IgG ELISA at Friedrich Loeffler Institute in Greifswald, Germany
	Lucaj et al	2014	SEROLOGICAL SURVEY OF CCHFV IN CATTLE IN 10 REGIONS OF ALBANIA	Albania	Kavaje		2013	Cattle		54	0		0			Indirect IgG ELISA at Friedrich Loeffler Institute in Greifswald, Germany
	Lucaj et al	2014	SEROLOGICAL SURVEY OF CCHFV IN CATTLE IN 10 REGIONS OF ALBANIA	Albania	Kukes-Caje		2013	Cattle		11	0		0			Indirect IgG ELISA at Friedrich Loeffler Institute in Greifswald, Germany
	Lucaj et al	2014	SEROLOGICAL SURVEY OF CCHFV IN CATTLE IN 10 REGIONS OF ALBANIA	Albania	Berat-Terpan		2013	Cattle		50	2		0.044			Indirect IgG ELISA at Friedrich Loeffler Institute in Greifswald, Germany
	Lucaj et al	2014	SEROLOGICAL SURVEY OF CCHFV IN CATTLE IN 10 REGIONS OF ALBANIA	Albania	Kolonje-Erseke		2013	Cattle		54	4		0.08			Indirect IgG ELISA at Friedrich Loeffler Institute in Greifswald, Germany
	Lucaj et al	2014	SEROLOGICAL SURVEY OF CCHFV IN CATTLE IN 10 REGIONS OF ALBANIA	Albania	Pogradec-Leshnice		2013	Cattle		6	0		0			Indirect IgG ELISA at Friedrich Loeffler Institute in Greifswald, Germany
	Lucaj et al	2014	SEROLOGICAL SURVEY OF CCHFV IN CATTLE IN 10 REGIONS OF ALBANIA	Albania	Rreshen		2013	Cattle		40	1		0.026			Indirect IgG ELISA at Friedrich Loeffler Institute in Greifswald, Germany
	Lucaj et al	2014	SEROLOGICAL SURVEY OF CCHFV IN CATTLE IN 10 REGIONS OF ALBANIA	Albania	Korce-Bulgarec		2013	Cattle		10	0		0			Indirect IgG ELISA at Friedrich Loeffler Institute in Greifswald, Germany
	Lucaj et al	2014	SEROLOGICAL SURVEY OF CCHFV IN CATTLE IN 10 REGIONS OF ALBANIA	Albania	Korce-Qatrom		2013	Cattle		10	0		0			Indirect IgG ELISA at Friedrich Loeffler Institute in Greifswald, Germany
	Lucaj et al	2014	SEROLOGICAL SURVEY OF CCHFV IN CATTLE IN 10 REGIONS OF ALBANIA	Albania	Gjiokastra-Picar		2013	Cattle		50	1		0.021			Indirect IgG ELISA at Friedrich Loeffler Institute in Greifswald, Germany
DOI: 10.1089=vbz.2008.0141	Papa et al	2009	Ecology of the Crimean-Congo Hemorrhagic Fever Endemic Area in Albania	Albania	Has	Vlahen village	2003	Cattle		14	0	0				indirect immunofluorescence assay on spot-slides containing Vero E6 cells infected with the prototype Nigerian CCHFV strain (IbAr 10200)				yes	Ixodes spp. (18), Hyalomma spp. (16), Rhipicephalus spp. (190), Boophilus spp. (3)	149	0
DOI: 10.1089=vbz.2008.0141	Papa et al	2009	Ecology of the Crimean-Congo Hemorrhagic Fever Endemic Area in Albania	Albania	Has	Vlahen village	2003	Goats		10	2	0.2
DOI: 10.1089=vbz.2008.0141	Papa et al	2009	Ecology of the Crimean-Congo Hemorrhagic Fever Endemic Area in Albania	Albania	Kukes		2005	Cattle		8	0	0								yes	Ixodes spp. (23), Hyalomma spp. (70), Rhipicephalus spp. (78), Boophilus spp. (13), Haemophysalis spp. (1), Dermacentor spp. (4)	189	1 pool of four female Hyalomma spp. Ticks	identical to case in region case 252/06
DOI: 10.1089=vbz.2008.0141	Papa et al	2009	Ecology of the Crimean-Congo Hemorrhagic Fever Endemic Area in Albania	Albania	Kukes		2005	Hares		4	0	0
DOI: 10.1089=vbz.2008.0141	Papa et al	2009	Ecology of the Crimean-Congo Hemorrhagic Fever Endemic Area in Albania	Albania	Kukes		2005	Alectoris graeca		3	0	0
DOI: 10.1089=vbz.2008.0141	Papa et al	2009	Ecology of the Crimean-Congo Hemorrhagic Fever Endemic Area in Albania	Albania	Kukes		2005	Columbia livia		6	0	0
DOI: 10.1089=vbz.2008.0141	Papa et al	2009	Ecology of the Crimean-Congo Hemorrhagic Fever Endemic Area in Albania	Albania	Kukes		2005	Columbia spp.		5	0	0
DOI: 10.1089=vbz.2008.0141	Papa et al	2009	Ecology of the Crimean-Congo Hemorrhagic Fever Endemic Area in Albania	Albania	Kukes		2005	Corvus vorone cornix		5	0	0
DOI: 10.1089=vbz.2008.0141	Papa et al	2009	Ecology of the Crimean-Congo Hemorrhagic Fever Endemic Area in Albania	Albania	Kukes		2005	Lanius senator		1	0	0
DOI: 10.1089=vbz.2008.0141	Papa et al	2009	Ecology of the Crimean-Congo Hemorrhagic Fever Endemic Area in Albania	Albania	Kukes		2005	Larus spp.		6	0	0
DOI: 10.1089=vbz.2008.0141	Papa et al	2009	Ecology of the Crimean-Congo Hemorrhagic Fever Endemic Area in Albania	Albania	Kukes		2005	Paser montanus		1	0	0
DOI: 10.1089=vbz.2008.0141	Papa et al	2009	Ecology of the Crimean-Congo Hemorrhagic Fever Endemic Area in Albania	Albania	Kukes		2005	Passer domesticus		5	0	0
DOI: 10.1089=vbz.2008.0141	Papa et al	2009	Ecology of the Crimean-Congo Hemorrhagic Fever Endemic Area in Albania	Albania	Kukes		2005	Streptopelia decaocto		6	0	0
DOI: 10.1089=vbz.2008.0141	Papa et al	2009	Ecology of the Crimean-Congo Hemorrhagic Fever Endemic Area in Albania	Albania	Kukes		2005	Streptopelia turtur		1	0	0
DOI: 10.1089=vbz.2008.0141	Papa et al	2009	Ecology of the Crimean-Congo Hemorrhagic Fever Endemic Area in Albania	Albania	Kukes		2005	Sturnus vulgaris		1	0	0
DOI: 10.1089=vbz.2008.0141	Papa et al	2009	Ecology of the Crimean-Congo Hemorrhagic Fever Endemic Area in Albania	Albania	Kukes		2005	Syliva spp		1	0	0
DOI: 10.1089=vbz.2008.0141	Papa et al	2009	Ecology of the Crimean-Congo Hemorrhagic Fever Endemic Area in Albania	Albania	Kukes		2005	Turdus spp.		1	0	0
http://dx.doi.org/10.1016/j.ttbdis.2016.05.010	Panayotova	2016	Crimean-Congo hemorrhagic fever virus lineages Europe 1 andEurope 2 in Bulgarian ticks	Bulgaria	Blagoevgrad		2014	Goats, Sheep, Cattle								RT-qPCR only				yes	H. marginatum (77), R. sanguineus s.l. (175), I ricinus (5), Haemaphysalis spp. (1)	258	0
http://dx.doi.org/10.1016/j.ttbdis.2016.05.010	Panayotova	2016	Crimean-Congo hemorrhagic fever virus lineages Europe 1 andEurope 2 in Bulgarian ticks	Bulgaria	Kardzhali	Tsarkvitsa & Devintsi	2014	Goats, Sheep, Cattle								RT-qPCR only				yes	H. marginatum (389), R. sanguineus s.l. (149), I ricinus (3),	541	20 adult H. marginatum (Europe 1 lineage), 11 R. sanguineus (Europe 2 lineage AP92-like)	KR092373, KR092374, andKX227372–KX227377
http://dx.doi.org/10.1016/j.ttbdis.2016.05.010	Panayotova	2016	Crimean-Congo hemorrhagic fever virus lineages Europe 1 andEurope 2 in Bulgarian ticks	Bulgaria	Haskovo	Konush, Tianevo & Gradishte	2014	Goats, Sheep, Cattle								RT-qPCR only				yes	H. marginatum (76), R. sanguineus s.l. (398), I ricinus (3), D. marginatus (1), Haemaphysalis spp. (1)	479	3 R. sanguineus (Europe 2 lineage, AP92-like)	KR092373, KR092374, andKX227372–KX227377
http://dx.doi.org/10.1016/j.ttbdis.2016.05.010	Panayotova	2016	Crimean-Congo hemorrhagic fever virus lineages Europe 1 andEurope 2 in Bulgarian ticks	Bulgaria	Tambol	Sharkovo	2014	Goats, Sheep, Cattle								RT-qPCR only				yes	H. marginatum (100), R. sanguineus s.l. (259), I. ricinus (1),	360	0
http://dx.doi.org/10.1016/j.ttbdis.2016.05.010	Panayotova	2016	Crimean-Congo hemorrhagic fever virus lineages Europe 1 andEurope 2 in Bulgarian ticks	Bulgaria	Burgas	Laka, Sniagovo	2014	Goats, Sheep, Cattle								RT-qPCR only				yes	H. marginatum (388), R. sanguineus s.l. (238), I. ricinus (51),	677	19 H. marginatum (Europe 1 lineage)	KR092373, KR092374, andKX227372–KX227377
DOI: https://doi.org/10.3201/eid2507.181345	Mancuso	2019	Crimean-Congo Hemorrhagic Fever Virus Genome in Tick from Migratory Bird, Italy	Italy	Ventonene		2017	birds		5095						RealStar CCHFV RT-PCR Kit 1.0 (Altona Diagnostics, https://www.altona-diagnostics.com)				yes		14 adults, 330 nymphs, and 276 larvae from 268 passerines belonging to 28 species	1 half-fed nymph of Hyalomma rufipes,	MH595794 Italy 2017	positive tick collected from a whinchat (Saxicola rubetra), a trans-Saharan migratory
DOI: 10.3201/eid1812.120718	Lineborg et al	2012	Migratory birds, ticks, and crimean-congo hemorrhagic fever virus	Italy & Greece	Capri & Antikythira		2009-2010	birds	78 different species	14824		note tested ticks only								yes	77% of collected ticks were H marginatum complex (nymphs and larvae	747	3 nymphs, 1 half-fed and 2 fully engorged of 19 H. marginatum ticks collected from 1 woodchat shrike

## Sheet: Human
DOI	Author	Year	Title	Country	Region(s)	GADM level 3	year samples collected	# of people	Occupation/identifier	Report of tick bite	Animal contact	Report of febrile illness	CCHF diagnosis	CFR	# of people seropositive	seroprevalence	IgG?	IgM	Test used	confirmatory test	confirmation of virus	CCHF genome	Envrionmental data	risk factors	Statistical model for risk factors	Notes
10.3201/eid2811.220365	Nyakarahuka	2022	Crimean-Congo Hemorrhagic Fever outbreak in refugee settlement during COVID-19 Pandemic, Uganda, April 2021	Uganda	Kikuube district	Kyangwali Refugee settlement camp	2021	2	refugees of congolese origin	No	yes	yes	yes	0			yes	yes	in-house ELISA	RT-qPCR	Yes	accession nos. OL690430–1
10.1016/j.ijid.2018.01.013	Balinandi et al	2018	Investigation of an isolated case of human Crimean–Congo hemorrhagic fever in Central Uganda, 2015	Uganda	Nakaseke / Luweero Districts	Ngoma township/Luweero town	2015	1	Paraveterinarian	"removed small brown tick from colleague"	yes	yes	yes	0			yes	yes	in-house ELISA	RT-qPCR	Yes	"pending"	54 ticks tested from farms serviced by patient. 1 Boophilus deocoloratus tested positive.
10.15585/mmwr.mm6722a6	Kizito	2018	Crimean-Congo Hemorrhagic Fever Outbreak — Central Uganda, August–September 2017	Uganda	Kyankwanzi & Nakaseke		2017	2 confirmed, 5 suspected	Farm workers	tick exposure in 4/7	yes		yes	0.2857			N/a	yes	N/a	RT-qPCR	Yes	N/a	serology of cows and goats on farms worked on by confirmed cases showed seroconversion in both cows and goats.
https://doi.org/10.1371/journal.pntd.0009213	Mirembe et al	2021	Sporadic outbreaks of crimean-congo haemorrhagic fever in Uganda, July 2018- January 2019	Uganda	Nakaseke, Isingiro, Kiryandongo, Mukono, Ibanda, Rakai, Luweero, Masindi, Rukungiri, Kirhura, Kabarole		2018-2019	14	Herdsmen (57%)	Yes 71%	0.93	yes	yes	0.36						RT-qPCR	Yes	N/a	86% lived <1km from grazing fields
10.1016/j.jinf.2022.09.016.	Lule	2022	Widespread exposure to Crimean-Congo haemorrhagic fever in Uganda might be driven by transmission from Rhipicephalus ticks: Evidence from cross-sectional and modelling studies	Uganda	Central region	Kampala City Main Abattoir, Wakiso City Livestock Slaughterhouse, Entebbe Main Abattoir	2020	478	Abattoir/slaughterhouse (64%)	0.55	yes	0.041				0.103	0.077	0.029	VectoCrimean-CHF-IgG and IgM ELISA test kits; Vector-Best, Novosobirsk, Russia),
10.1016/j.jinf.2022.09.016.	Lule	2022	Widespread exposure to Crimean-Congo haemorrhagic fever in Uganda might be driven by transmission from Rhipicephalus ticks: Evidence from cross-sectional and modelling studies	Uganda	Central region	Kampala City Main Abattoir	2020	380	Abattoir/slaughterhouse							0.089			VectoCrimean-CHF-IgG and IgM ELISA test kits; Vector-Best, Novosobirsk, Russia),
10.1016/j.jinf.2022.09.016.	Lule	2022	Widespread exposure to Crimean-Congo haemorrhagic fever in Uganda might be driven by transmission from Rhipicephalus ticks: Evidence from cross-sectional and modelling studies	Uganda	Central region	Wakiso City Livestock Slaughterhose	2020	51	Abattoir/slaughterhouse							0.176			VectoCrimean-CHF-IgG and IgM ELISA test kits; Vector-Best, Novosobirsk, Russia),
10.1016/j.jinf.2022.09.016.	Lule	2022	Widespread exposure to Crimean-Congo haemorrhagic fever in Uganda might be driven by transmission from Rhipicephalus ticks: Evidence from cross-sectional and modelling studies	Uganda	Central region	Entebbe Main Abattoir	2020	47	Abattoir/slaughterhouse							0.128			VectoCrimean-CHF-IgG and IgM ELISA test kits; Vector-Best, Novosobirsk, Russia),
DOI 10.1186/s12879-016-1660-6	Akuffo	2016	Crimean-Congo hemorrhagic fever virus in livestock ticks and animal handler seroprevalence at an abattoir in Ghana	Ghana	Ashanti region	Kumasi abattoir	2011	108	Abattoir workers		yes	yes but not in seropositive population	N/a	N/a		0.057	0.037		VectoCrimean-CHF-IgG and IgM ELISA test kits; Vector-Best, Novosobirsk, Russia
doi:10.4269/ajtmh.21-0685	Balinandi	2021	Clinical and Molecular Epidemiology of Crimean-Congo Hemorrhagic Fever in Humans in Uganda, 2013–2019	Uganda	Asago, Kiryandongo, Masindi, Nakaseke, Luwero, Mukono, Wakiso, Kyankwanzi, Mubende, Kikube, Kakurimo, Kabarole, Lyatonde, Kiruhura, Ibanda, Isingiro, Rwampara, Rukungiri		2013-2019	32	Patient case reports	56.3% (livestock & ticks)	56.3% (livestock & ticks)	0.938	yes	0.312	unknown				UVRI VHF screening (molecular & serology)			MW464961,MW464976, MW464952, MW464958, MW464979, MW464949, MW464964, MW464946, MW464969, MW464955, MW464982, MW464972, MW464985, MW464947
doi.org/10.1016/j.ijid.2021.07.006	Rugarabamu	2021	Seroprevalence and associated risk factors of selected zoonotic viral hemorrhagic fevers in Tanzania	Tanzania			2018	500	51.9% crop farmers			0.264					0.012	0.008	Commerical ELISA, My BioSource, Inc., San Diego, CA, USA					Contact with wild animals, Consumption of raw milk, Consumption of raw blood	Univariate analysis
doi.org/10.1016/j.ijid.2021.07.006	Rugarabamu	2021	Seroprevalence and associated risk factors of selected zoonotic viral hemorrhagic fevers in Tanzania	Tanzania	Buhigwe		2018	72				0.305					0.02	0	Commerical ELISA, My BioSource, Inc., San Diego, CA, USA					Contact with wild animals, Consumption of raw milk, Consumption of raw blood	Univariate analysis
doi.org/10.1016/j.ijid.2021.07.006	Rugarabamu	2021	Seroprevalence and associated risk factors of selected zoonotic viral hemorrhagic fevers in Tanzania	Tanzania	Kalambo		2018	59				0.169					0.01	0.02	Commerical ELISA, My BioSource, Inc., San Diego, CA, USA					Contact with wild animals, Consumption of raw milk, Consumption of raw blood	Univariate analysis
doi.org/10.1016/j.ijid.2021.07.006	Rugarabamu	2021	Seroprevalence and associated risk factors of selected zoonotic viral hemorrhagic fevers in Tanzania	Tanzania	Kyela		2018	67				0.194					0	0	Commerical ELISA, My BioSource, Inc., San Diego, CA, USA					Contact with wild animals, Consumption of raw milk, Consumption of raw blood	Univariate analysis
doi.org/10.1016/j.ijid.2021.07.006	Rugarabamu	2021	Seroprevalence and associated risk factors of selected zoonotic viral hemorrhagic fevers in Tanzania	Tanzania	Kinondoni		2018	52				0.269					0.01	0	Commerical ELISA, My BioSource, Inc., San Diego, CA, USA					Contact with wild animals, Consumption of raw milk, Consumption of raw blood	Univariate analysis
doi.org/10.1016/j.ijid.2021.07.006	Rugarabamu	2021	Seroprevalence and associated risk factors of selected zoonotic viral hemorrhagic fevers in Tanzania	Tanzania	Kilindi		2018	77				0.273					0.01	0	Commerical ELISA, My BioSource, Inc., San Diego, CA, USA					Contact with wild animals, Consumption of raw milk, Consumption of raw blood	Univariate analysis
doi.org/10.1016/j.ijid.2021.07.006	Rugarabamu	2021	Seroprevalence and associated risk factors of selected zoonotic viral hemorrhagic fevers in Tanzania	Tanzania	Kondoa		2018	49				0.346					0.01	0.01	Commerical ELISA, My BioSource, Inc., San Diego, CA, USA					Contact with wild animals, Consumption of raw milk, Consumption of raw blood	Univariate analysis
doi.org/10.1016/j.ijid.2021.07.006	Rugarabamu	2021	Seroprevalence and associated risk factors of selected zoonotic viral hemorrhagic fevers in Tanzania	Tanzania	Mvomero		2018	59				0.305					0	0	Commerical ELISA, My BioSource, Inc., San Diego, CA, USA					Contact with wild animals, Consumption of raw milk, Consumption of raw blood	Univariate analysis
doi.org/10.1016/j.ijid.2021.07.006	Rugarabamu	2021	Seroprevalence and associated risk factors of selected zoonotic viral hemorrhagic fevers in Tanzania	Tanzania	Ukerewe		2018	65				0.262					0	0.01	Commerical ELISA, My BioSource, Inc., San Diego, CA, USA					Contact with wild animals, Consumption of raw milk, Consumption of raw blood	Univariate analysis
10.1051/parasite/2016010	Wasfi	2016	Sero-epidemiological survey of Crimean-Congo hemorrhagic fever virus in Tunisia	Tunisia	Sousse, Sfax & Mahdia		2014	181	unexplained febrile patients	0		1						0.0276	Vector-Best, Russia	RT-qPCR	No
10.1051/parasite/2016010	Wasfi	2016	Sero-epidemiological survey of Crimean-Congo hemorrhagic fever virus in Tunisia	Tunisia	Sousse, Sfax & Mahdia		2014	38	high risk group (mainly slaughter workers)		yes	0					0.052		Vector-Best, Russia	RT-qPCR	No
doi:10.4269/ajtmh.18-0977	Rahden	2019	Elevated Human Crimean–Congo Hemorrhagic Fever Virus Seroprevalence in Khashm el Girba, Eastern Sudan	Sudan	Red Sea	Port Sudan	2012-2013	130	febrile patients							0			VectoCrimea CCHF-IgG ELISA	BLACKBOX CCHF-V IgG immune complex ELISA
doi:10.4269/ajtmh.18-0977	Rahden	2019	Elevated Human Crimean–Congo Hemorrhagic Fever Virus Seroprevalence in Khashm el Girba, Eastern Sudan	Sudan	North Kordofan	El Obeid	2012-2013	122	febrile patients							0.016			VectoCrimea CCHF-IgG ELISA	BLACKBOX CCHF-V IgG immune complex ELISA
doi:10.4269/ajtmh.18-0977	Rahden	2019	Elevated Human Crimean–Congo Hemorrhagic Fever Virus Seroprevalence in Khashm el Girba, Eastern Sudan	Sudan	Kassala	Khashm el Girba	2012-2013	133	febrile patients							0.075			VectoCrimea CCHF-IgG ELISA	BLACKBOX CCHF-V IgG immune complex ELISA
doi:10.4269/ajtmh.18-0977	Rahden	2019	Elevated Human Crimean–Congo Hemorrhagic Fever Virus Seroprevalence in Khashm el Girba, Eastern Sudan	Sudan	Kassala	Kassala	2012-2013	41	febrile patients							0			VectoCrimea CCHF-IgG ELISA	BLACKBOX CCHF-V IgG immune complex ELISA
doi:10.4269/ajtmh.18-0977	Rahden	2019	Elevated Human Crimean–Congo Hemorrhagic Fever Virus Seroprevalence in Khashm el Girba, Eastern Sudan	Sudan	Kassala	New Halfa	2012-2013	38	febrile patients							0			VectoCrimea CCHF-IgG ELISA	BLACKBOX CCHF-V IgG immune complex ELISA
DOI: 10.1089/vbz.2011.0914	Lwande	2012	Seroprevalence of Crimean Congo Hemorrhagic Fever Virus in Ijara District, Kenya	Kenya	Ijara District	Ijara health Centre	2010-2011	248	febrile patients				1	unknown			0.1371	0	VectoCrimean-CHF-IgG and IgM ELISA test kits; Vector-Best, Novosibirsk, Russia					age, locality & contact with donkeys	multivariable logistic regression model
DOI: 10.1089/vbz.2011.0914	Lwande	2012	Seroprevalence of Crimean Congo Hemorrhagic Fever Virus in Ijara District, Kenya	Kenya	Ijara District	Sangilu dispensary	2010-2011	269	febrile patients								0.2305	0.0037	VectoCrimean-CHF-IgG and IgM ELISA test kits; Vector-Best, Novosibirsk, Russia					age, locality & contact with donkeys	multivariable logistic regression model
DOI: 10.1089/vbz.2014.1686	Tigoi	2015	Seroepidemiology of Selected Arboviruses in Febrile Patients Visiting Selected Health Facilities in the Lake/River Basin Areas of Lake Baringo, Lake Naivasha, and Tana River, Kenya	Kenya	Naivasha		2009-2012	152	febrile patients	0.0855		1					0.1776	0	VectoCrimean-CHF-IgG and IgM ELISA test kits; Vector-Best, Novosibirsk, Russia					contact with goats	logistic regression analyses
DOI: 10.1089/vbz.2014.1686	Tigoi	2015	Seroepidemiology of Selected Arboviruses in Febrile Patients Visiting Selected Health Facilities in the Lake/River Basin Areas of Lake Baringo, Lake Naivasha, and Tana River, Kenya	Kenya	Baringo		2009-2012	117	febrile patients	0.5555		1					0.3504	0	VectoCrimean-CHF-IgG and IgM ELISA test kits; Vector-Best, Novosibirsk, Russia					contact with goats	logistic regression analyses
DOI: 10.1089/vbz.2014.1686	Tigoi	2015	Seroepidemiology of Selected Arboviruses in Febrile Patients Visiting Selected Health Facilities in the Lake/River Basin Areas of Lake Baringo, Lake Naivasha, and Tana River, Kenya	Kenya	Tana		2009-2012	110	febrile patients	0		1					0.2636	0	VectoCrimean-CHF-IgG and IgM ELISA test kits; Vector-Best, Novosibirsk, Russia					contact with goats	logistic regression analyses
DOI: 10.1089/vbz.2019.2484	Nyataya	2020	Serological Evidence of Yersiniosis, Tick-Borne Encephalitis, West Nile, Hepatitis E, Crimean-Congo Hemorrhagic Fever, Lyme Borreliosis, and Brucellosis in Febrile Patients Presenting at Diverse Hospitals in Kenya	Kenya				1024	febrile patients		0.581						0.019	0.004	VectoCrimean-CHF-IgG and IgM ELISA test kits; Vector-Best, Novosibirsk, Russia					location & age	Multiple logistic regression
DOI: 10.1089/vbz.2019.2484	Nyataya	2020	Serological Evidence of Yersiniosis, Tick-Borne Encephalitis, West Nile, Hepatitis E, Crimean-Congo Hemorrhagic Fever, Lyme Borreliosis, and Brucellosis in Febrile Patients Presenting at Diverse Hospitals in Kenya	Kenya		Lodwar District Hospital		41	febrile patients		0.439					0.052			VectoCrimean-CHF-IgG and IgM ELISA test kits; Vector-Best, Novosibirsk, Russia					location & age	Multiple logistic regression
DOI: 10.1089/vbz.2019.2484	Nyataya	2020	Serological Evidence of Yersiniosis, Tick-Borne Encephalitis, West Nile, Hepatitis E, Crimean-Congo Hemorrhagic Fever, Lyme Borreliosis, and Brucellosis in Febrile Patients Presenting at Diverse Hospitals in Kenya	Kenya		Gilgil District Hospital		51	febrile patients		0.5686					0.038			VectoCrimean-CHF-IgG and IgM ELISA test kits; Vector-Best, Novosibirsk, Russia					location & age	Multiple logistic regression
DOI: 10.1089/vbz.2019.2484	Nyataya	2020	Serological Evidence of Yersiniosis, Tick-Borne Encephalitis, West Nile, Hepatitis E, Crimean-Congo Hemorrhagic Fever, Lyme Borreliosis, and Brucellosis in Febrile Patients Presenting at Diverse Hospitals in Kenya	Kenya		Garissa District Hospital		97	febrile patients		0.1649					0.03			VectoCrimean-CHF-IgG and IgM ELISA test kits; Vector-Best, Novosibirsk, Russia					location & age	Multiple logistic regression
DOI: 10.1089/vbz.2019.2484	Nyataya	2020	Serological Evidence of Yersiniosis, Tick-Borne Encephalitis, West Nile, Hepatitis E, Crimean-Congo Hemorrhagic Fever, Lyme Borreliosis, and Brucellosis in Febrile Patients Presenting at Diverse Hospitals in Kenya	Kenya		Malindi District Hospital		44	febrile patients		0.2045					1.3-2.3%			VectoCrimean-CHF-IgG and IgM ELISA test kits; Vector-Best, Novosibirsk, Russia					location & age	Multiple logistic regression
DOI: 10.1089/vbz.2019.2484	Nyataya	2020	Serological Evidence of Yersiniosis, Tick-Borne Encephalitis, West Nile, Hepatitis E, Crimean-Congo Hemorrhagic Fever, Lyme Borreliosis, and Brucellosis in Febrile Patients Presenting at Diverse Hospitals in Kenya	Kenya		Kisii District Hospital		242	febrile patients		0.7149					1.3-2.3%			VectoCrimean-CHF-IgG and IgM ELISA test kits; Vector-Best, Novosibirsk, Russia					location & age	Multiple logistic regression
DOI: 10.1089/vbz.2019.2484	Nyataya	2020	Serological Evidence of Yersiniosis, Tick-Borne Encephalitis, West Nile, Hepatitis E, Crimean-Congo Hemorrhagic Fever, Lyme Borreliosis, and Brucellosis in Febrile Patients Presenting at Diverse Hospitals in Kenya	Kenya		Kisumu District Hospital		169	febrile patients		0.3254					1.3-2.3%			VectoCrimean-CHF-IgG and IgM ELISA test kits; Vector-Best, Novosibirsk, Russia					location & age	Multiple logistic regression
DOI: 10.1089/vbz.2019.2484	Nyataya	2020	Serological Evidence of Yersiniosis, Tick-Borne Encephalitis, West Nile, Hepatitis E, Crimean-Congo Hemorrhagic Fever, Lyme Borreliosis, and Brucellosis in Febrile Patients Presenting at Diverse Hospitals in Kenya	Kenya		Kombewa Sub-County Hospital		69	febrile patients		0.7681					1.3-2.3%			VectoCrimean-CHF-IgG and IgM ELISA test kits; Vector-Best, Novosibirsk, Russia					location & age	Multiple logistic regression
DOI: 10.1089/vbz.2019.2484	Nyataya	2020	Serological Evidence of Yersiniosis, Tick-Borne Encephalitis, West Nile, Hepatitis E, Crimean-Congo Hemorrhagic Fever, Lyme Borreliosis, and Brucellosis in Febrile Patients Presenting at Diverse Hospitals in Kenya	Kenya		Alupe District Hospital		59	febrile patients		0.6271					1.3-2.3%			VectoCrimean-CHF-IgG and IgM ELISA test kits; Vector-Best, Novosibirsk, Russia					location & age	Multiple logistic regression
DOI: 10.1089/vbz.2019.2484	Nyataya	2020	Serological Evidence of Yersiniosis, Tick-Borne Encephalitis, West Nile, Hepatitis E, Crimean-Congo Hemorrhagic Fever, Lyme Borreliosis, and Brucellosis in Febrile Patients Presenting at Diverse Hospitals in Kenya	Kenya		Marigat District Hospital		170	febrile patients		0.6882					1.3-2.3%			VectoCrimean-CHF-IgG and IgM ELISA test kits; Vector-Best, Novosibirsk, Russia					location & age	Multiple logistic regression
doi: 10.3201/eid0809.010510	Dunster	2002	First Documentation of Human Crimean-Congo Hemorrhagic Fever, Kenya	Kenya	Western Kenya		2000	1	farmer				RT-PCR				negative	negative
doi:10.1016/j.jcv.2011.08.008	Andriamandimby	2011	Crimean-Congo hemorrhagic fever serosurvey in at-risk professionals, Madagascar, 2008 and 2009	Madagascar			2008-2009	1995	slaughterhouses, exposed to fresh meat or blood of livestock since at least 2007								0.0075	0.005	in House ELISA	confirmatory ELISA at Insitut Pasteur in Lyon
DOI: https://doi.org/10.3201/eid2407.172096	Vawda	2018	Seroepidemiologic Survey of Crimean-Congo Hemorrhagic Fever Virus in Selected Risk Groups, South Africa	South Africa	Free State & Northern Cape		2016-2017 (and 13 stored samples from 2012)	374	high risk professions with animal or tick contact	0.421							0.0052		Crimean-Congo Fever Virus Mosaic 2 IFA; Euroimmun, Lubeck, Germany
DOI 10.1186/s12985-016-0621-4	O'Hearn	2016	Serosurveillance of viral pathogens circulating in West Africa	Sierra Leone		Kenema Government Hospital Lassa Diagnostic Laboratory	2007-2014	675	suspected Lassa Fever patients						13		0.02		in House MagPIX multiplex assay
DOI: 10.1093/infdis/164.4.686	Chapman	1991	Risk Factors for Crimean-Congo Hemorrhagic Fever in Rural Northern Senegal	Senegal	Sahelo-sudanian savannah	10-km radius of the large government well at Yonofere, Senegal (15 ° 14'N, 14°29'W)	1989		Pulaar (Fulani) ethnic group	yes some reported	yes some reported	12 deaths with fever, 3 deaths with haemorrhage, 1 death with both			37		0.131	0.007	ELISA at Insitut Pasteur Dakar					age, handling sick animals, taking livestock to vet, tick bite during cool dry season, adult male H truncatum bite, H. tuncatum bite during cool dry season, sleeping outside during migration	x2 and Mantel-Haenszel stratified analysis were used to compare seropositivity rates between groups. The Kruskal-Wallis one-way analysis of variance by ranks was used to compare the distribution of continuous variables between groups
http://dx.doi.org/10.1016/j.ijid.2017.07.024	Muianga	2017	First serological evidence of Crimean-Congo haemorrhagic fever in febrile patients in Mozambique	Mozambique	Zambezia, Sofala, Maputo Provincia	Quelimane City, Caia District, Maputo City	2015-2016	300	febrile patients			all had fever, recorded or self reported					0.027		Vectocrimean-CHF IgG kit; Vector BEST Company, Novosibirsk, Russia						Continuous variables were compared using the Mann–Whitney U-test. Categorical variables were compared with Pearson’s Chi-square test
doi: 10.3201/eid2202.150688.	Safronetz	2016	Vectorborne Infections, Mali	Mali			2009	77	acutely ill patients with history of fever & haemorrhagic, diarrheal or icteric syndromes								0.026	0.065	VectoCrimean-CHF-IgG and IgM ELISA test kits; Vector-Best, Novosibirsk, Russia
doi: 10.3201/eid2202.150688.	Safronetz	2016	Vectorborne Infections, Mali	Mali			2010	107	acutely ill patients with history of fever & haemorrhagic, diarrheal or icteric syndromes								0.028	0.047	VectoCrimean-CHF-IgG and IgM ELISA test kits; Vector-Best, Novosibirsk, Russia
doi: 10.3201/eid2202.150688.	Safronetz	2016	Vectorborne Infections, Mali	Mali			2011	71	acutely ill patients with history of fever & haemorrhagic, diarrheal or icteric syndromes								0.028	0.028	VectoCrimean-CHF-IgG and IgM ELISA test kits; Vector-Best, Novosibirsk, Russia
doi: 10.3201/eid2202.150688.	Safronetz	2016	Vectorborne Infections, Mali	Mali			2012	34	acutely ill patients with history of fever & haemorrhagic, diarrheal or icteric syndromes								0.029	0	VectoCrimean-CHF-IgG and IgM ELISA test kits; Vector-Best, Novosibirsk, Russia
doi: 10.3201/eid2202.150688.	Safronetz	2016	Vectorborne Infections, Mali	Mali			2013	87	acutely ill patients with history of fever & haemorrhagic, diarrheal or icteric syndromes								0.034	0.069	VectoCrimean-CHF-IgG and IgM ELISA test kits; Vector-Best, Novosibirsk, Russia
DOI: 10.1093/ofid/ofx087	Bob	2015	Detection of the Northeastern African Rift Valley Fever Virus Lineage During the 2015 Outbreak in Mauritania	Mauritania			2015	184	suspected haemorrhagic fever patients									0.027	IgM ELISA	samples were sent to Institut Pasteur de Dakar for confirmation of serological tests, RNA detection by RT-PCR, and differential diagnosis.	1 patient CCHF & RVF PCR positive
https://doi.org/10.3390/v15091891	Omoga	2023	Transmission Dynamics of Crimean–Congo Haemorrhagic Fever Virus (CCHFV): Evidence of Circulation in Humans, Livestock, and Rodents in Diverse Ecologies in Kenya	Kenya	Baringo	Marigat Subcounty Hospital	2020-2021	323	febrile patients		0.895	all febrile patients					0.068	0.0248	VectoCrimean-CHF-IgG and IgM ELISA test kits; Vector-Best, Novosibirsk, Russia					age, locality, contact with animals		retro-orbital pain found to be associated with IgM+
https://doi.org/10.3390/v15091891	Omoga	2023	Transmission Dynamics of Crimean–Congo Haemorrhagic Fever Virus (CCHFV): Evidence of Circulation in Humans, Livestock, and Rodents in Diverse Ecologies in Kenya	Kenya	Kajiado	Nguruman: Entasopia Health Centre	2020-2021	170	febrile patients		0.812	all febrile patients					0.041	0.0059	VectoCrimean-CHF-IgG and IgM ELISA test kits; Vector-Best, Novosibirsk, Russia					age, locality, contact with animals		retro-orbital pain found to be associated with IgM+
DOI: 10.1016/0035-9203(93)90075-2	Johnson	1993	Haemorrhagic fever virus activity in equatorial Africa: distribution and prevalence of filovirus reactive antibody in the Central African Republic	Central African Republic				4295							4	0.00093			indirect immunofluorescent antibody test (IFAT)
DOI: 10.1016/0035-9203(82)90113-4	Blackburn	1982	Viral haemorrhagic fever antibodies in Zimbabwe schoolchildren	Zimbabwe	Omay			67	schoolchildren						4	0.059			in house IFA (antigen slides provided by CDC)	selection sent to CDC Atlanta for confimatory test
DOI: 10.1016/0035-9203(82)90113-4	Blackburn	1982	Viral haemorrhagic fever antibodies in Zimbabwe schoolchildren	Zimbabwe	Ndowoyo			176	schoolchildren						8	0.0455			in house IFA (antigen slides provided by CDC)	selection sent to CDC Atlanta for confimatory test
DOI: 10.1016/0035-9203(82)90113-4	Blackburn	1982	Viral haemorrhagic fever antibodies in Zimbabwe schoolchildren	Zimbabwe	Maranke			104	schoolchildren						2	0.0192			in house IFA (antigen slides provided by CDC)	selection sent to CDC Atlanta for confimatory test
DOI: 10.1016/0035-9203(82)90113-4	Blackburn	1982	Viral haemorrhagic fever antibodies in Zimbabwe schoolchildren	Zimbabwe	Chiweshe			139	schoolchildren						4	0.0288			in house IFA (antigen slides provided by CDC)	selection sent to CDC Atlanta for confimatory test
doi:10.4269/ajtmh.16-0174	Enkhtsetseg	2016	Seroconversion to Causes of Febrile Illness in Mongolian Peacekeepers Deployed to South Sudan	South Sudan			2012-2013	632	Mongolian peacekeepers deployed to South Sudan						0	0			indirect immunofluorescence assay (IFA) (Euroimmun, Luebeck, Germany)	CCHF ELISA (VectorBest, Novosibirsk, Russia)
DOI: 10.1016/s0923-2516(89)80112-8	Gonzalez	1989	ANTIBODY PREVALENCE AGAINST HAEMORRHAGIC FEVER VIRUSES IN RANDOMIZED REPRESENTATIVE CENTRAL AFRICAN POPULATIONS	Chad	N'Djamena		1985-1987	334	random selection							0			In house IFA
DOI: 10.1016/s0923-2516(89)80112-8	Gonzalez	1989	ANTIBODY PREVALENCE AGAINST HAEMORRHAGIC FEVER VIRUSES IN RANDOMIZED REPRESENTATIVE CENTRAL AFRICAN POPULATIONS	Cameroon	Mora		1985-1987	395	random selection							0.005			In house IFA
DOI: 10.1016/s0923-2516(89)80112-8	Gonzalez	1989	ANTIBODY PREVALENCE AGAINST HAEMORRHAGIC FEVER VIRUSES IN RANDOMIZED REPRESENTATIVE CENTRAL AFRICAN POPULATIONS	Cameroon	Maroua		1985-1987	376	random selection							0			In house IFA
DOI: 10.1016/s0923-2516(89)80112-8	Gonzalez	1989	ANTIBODY PREVALENCE AGAINST HAEMORRHAGIC FEVER VIRUSES IN RANDOMIZED REPRESENTATIVE CENTRAL AFRICAN POPULATIONS	Cameroon	Nkongsamba		1985-1987	378	random selection							0			In house IFA
DOI: 10.1016/s0923-2516(89)80112-8	Gonzalez	1989	ANTIBODY PREVALENCE AGAINST HAEMORRHAGIC FEVER VIRUSES IN RANDOMIZED REPRESENTATIVE CENTRAL AFRICAN POPULATIONS	Central African Republic	Bangui		1985-1987	327	random selection							0			In house IFA
DOI: 10.1016/s0923-2516(89)80112-8	Gonzalez	1989	ANTIBODY PREVALENCE AGAINST HAEMORRHAGIC FEVER VIRUSES IN RANDOMIZED REPRESENTATIVE CENTRAL AFRICAN POPULATIONS	Equatorial Guinea	Bioco Island		1985-1987	308	random selection							0.0129			In house IFA
DOI: 10.1016/s0923-2516(89)80112-8	Gonzalez	1989	ANTIBODY PREVALENCE AGAINST HAEMORRHAGIC FEVER VIRUSES IN RANDOMIZED REPRESENTATIVE CENTRAL AFRICAN POPULATIONS	Congo	Pointe Noire		1985-1987	360	random selection							0.0111			In house IFA
DOI: 10.1016/s0923-2516(89)80112-8	Gonzalez	1989	ANTIBODY PREVALENCE AGAINST HAEMORRHAGIC FEVER VIRUSES IN RANDOMIZED REPRESENTATIVE CENTRAL AFRICAN POPULATIONS	Gabon	Port Gentil		1985-1987	376	random selection							0			In house IFA
DOI: 10.1016/s0923-2516(89)80112-8	Gonzalez	1989	ANTIBODY PREVALENCE AGAINST HAEMORRHAGIC FEVER VIRUSES IN RANDOMIZED REPRESENTATIVE CENTRAL AFRICAN POPULATIONS	Equatorial Guinea	Nsork		1985-1987	380	random selection							0.0026			In house IFA
DOI: 10.1016/s0923-2516(89)80112-8	Gonzalez	1989	ANTIBODY PREVALENCE AGAINST HAEMORRHAGIC FEVER VIRUSES IN RANDOMIZED REPRESENTATIVE CENTRAL AFRICAN POPULATIONS	Gabon	Libreville		1985-1987	349	random selection							0			In house IFA
DOI: 10.1016/s0923-2516(89)80112-8	Gonzalez	1989	ANTIBODY PREVALENCE AGAINST HAEMORRHAGIC FEVER VIRUSES IN RANDOMIZED REPRESENTATIVE CENTRAL AFRICAN POPULATIONS	Gabon	Makokou (Ogoue Ivindo)		1985-1987	360	random selection							0			In house IFA
DOI: 10.1016/s0923-2516(89)80112-8	Gonzalez	1989	ANTIBODY PREVALENCE AGAINST HAEMORRHAGIC FEVER VIRUSES IN RANDOMIZED REPRESENTATIVE CENTRAL AFRICAN POPULATIONS	Gabon	Franceville (Haut Ogoue)		1985-1987	384	random selection							0			In house IFA
DOI: 10.1016/s0923-2516(89)80112-8	Gonzalez	1989	ANTIBODY PREVALENCE AGAINST HAEMORRHAGIC FEVER VIRUSES IN RANDOMIZED REPRESENTATIVE CENTRAL AFRICAN POPULATIONS	Congo	Brazzaville		1985-1987	368	random selection							0			In house IFA
DOI: 10.1016/s0923-2516(89)80112-8	Gonzalez	1989	ANTIBODY PREVALENCE AGAINST HAEMORRHAGIC FEVER VIRUSES IN RANDOMIZED REPRESENTATIVE CENTRAL AFRICAN POPULATIONS	Gabon	Mouila (Ngounie)		1985-1987	372	random selection							0			In house IFA
https://doi.org/10.1186/s12879-023-08779-9	El Ghassem	2023	Risk factors associated with Crimean-Congo hemorrhagic fever virus circulation among human, livestock and ticks in Mauritania through a one health retrospective study	Mauritania	Adrar		2019-2021	10	Slaughterhouse workers and animal herders						0	0			ID Screen® CCHF Double Antigen Multi-species ELISA kit	Crimean-Congo Hemorrhagic Fever Virus Real Time RT-PCR Kit (Liferiver™ Zi Bio-Tech Co., Ltd, Shanghai, China)				age, location, herd management	multivariate logistic analysis
https://doi.org/10.1186/s12879-023-08779-10	El Ghassem	2023	Risk factors associated with Crimean-Congo hemorrhagic fever virus circulation among human, livestock and ticks in Mauritania through a one health retrospective study	Mauritania	Assaba		2019-2021	26	Slaughterhouse workers and animal herders						3	0.115			ID Screen® CCHF Double Antigen Multi-species ELISA kit	Crimean-Congo Hemorrhagic Fever Virus Real Time RT-PCR Kit (Liferiver™ Zi Bio-Tech Co., Ltd, Shanghai, China)				age, location, herd management	multivariate logistic analysis
https://doi.org/10.1186/s12879-023-08779-11	El Ghassem	2023	Risk factors associated with Crimean-Congo hemorrhagic fever virus circulation among human, livestock and ticks in Mauritania through a one health retrospective study	Mauritania	Brakna		2019-2021	13	Slaughterhouse workers and animal herders						1	0.077			ID Screen® CCHF Double Antigen Multi-species ELISA kit	Crimean-Congo Hemorrhagic Fever Virus Real Time RT-PCR Kit (Liferiver™ Zi Bio-Tech Co., Ltd, Shanghai, China)				age, location, herd management	multivariate logistic analysis
https://doi.org/10.1186/s12879-023-08779-12	El Ghassem	2023	Risk factors associated with Crimean-Congo hemorrhagic fever virus circulation among human, livestock and ticks in Mauritania through a one health retrospective study	Mauritania	Gorgol		2019-2021	16	Slaughterhouse workers and animal herders						0	0			ID Screen® CCHF Double Antigen Multi-species ELISA kit	Crimean-Congo Hemorrhagic Fever Virus Real Time RT-PCR Kit (Liferiver™ Zi Bio-Tech Co., Ltd, Shanghai, China)				age, location, herd management	multivariate logistic analysis
https://doi.org/10.1186/s12879-023-08779-13	El Ghassem	2023	Risk factors associated with Crimean-Congo hemorrhagic fever virus circulation among human, livestock and ticks in Mauritania through a one health retrospective study	Mauritania	Guidimagha		2019-2021	32	Slaughterhouse workers and animal herders						1	0.031			ID Screen® CCHF Double Antigen Multi-species ELISA kit	Crimean-Congo Hemorrhagic Fever Virus Real Time RT-PCR Kit (Liferiver™ Zi Bio-Tech Co., Ltd, Shanghai, China)				age, location, herd management	multivariate logistic analysis
https://doi.org/10.1186/s12879-023-08779-14	El Ghassem	2023	Risk factors associated with Crimean-Congo hemorrhagic fever virus circulation among human, livestock and ticks in Mauritania through a one health retrospective study	Mauritania	Hodh Echarghi		2019-2021	43	Slaughterhouse workers and animal herders						2	0.046			ID Screen® CCHF Double Antigen Multi-species ELISA kit	Crimean-Congo Hemorrhagic Fever Virus Real Time RT-PCR Kit (Liferiver™ Zi Bio-Tech Co., Ltd, Shanghai, China)				age, location, herd management	multivariate logistic analysis
https://doi.org/10.1186/s12879-023-08779-15	El Ghassem	2023	Risk factors associated with Crimean-Congo hemorrhagic fever virus circulation among human, livestock and ticks in Mauritania through a one health retrospective study	Mauritania	Hodh Elgharbi		2019-2021	49	Slaughterhouse workers and animal herders						14	0.286			ID Screen® CCHF Double Antigen Multi-species ELISA kit	Crimean-Congo Hemorrhagic Fever Virus Real Time RT-PCR Kit (Liferiver™ Zi Bio-Tech Co., Ltd, Shanghai, China)	2 animal herders PCR positive			age, location, herd management	multivariate logistic analysis
https://doi.org/10.1186/s12879-023-08779-16	El Ghassem	2023	Risk factors associated with Crimean-Congo hemorrhagic fever virus circulation among human, livestock and ticks in Mauritania through a one health retrospective study	Mauritania	Inchiri		2019-2021	12	Slaughterhouse workers and animal herders						0	0			ID Screen® CCHF Double Antigen Multi-species ELISA kit	Crimean-Congo Hemorrhagic Fever Virus Real Time RT-PCR Kit (Liferiver™ Zi Bio-Tech Co., Ltd, Shanghai, China)				age, location, herd management	multivariate logistic analysis
https://doi.org/10.1186/s12879-023-08779-17	El Ghassem	2023	Risk factors associated with Crimean-Congo hemorrhagic fever virus circulation among human, livestock and ticks in Mauritania through a one health retrospective study	Mauritania	Dakhlet Nouadhibou		2019-2021	8	Slaughterhouse workers and animal herders						6	0.75			ID Screen® CCHF Double Antigen Multi-species ELISA kit	Crimean-Congo Hemorrhagic Fever Virus Real Time RT-PCR Kit (Liferiver™ Zi Bio-Tech Co., Ltd, Shanghai, China)				age, location, herd management	multivariate logistic analysis
https://doi.org/10.1186/s12879-023-08779-18	El Ghassem	2023	Risk factors associated with Crimean-Congo hemorrhagic fever virus circulation among human, livestock and ticks in Mauritania through a one health retrospective study	Mauritania	Tagant		2019-2021	32	Slaughterhouse workers and animal herders						1	0.031			ID Screen® CCHF Double Antigen Multi-species ELISA kit	Crimean-Congo Hemorrhagic Fever Virus Real Time RT-PCR Kit (Liferiver™ Zi Bio-Tech Co., Ltd, Shanghai, China)				age, location, herd management	multivariate logistic analysis
https://doi.org/10.1186/s12879-023-08779-19	El Ghassem	2023	Risk factors associated with Crimean-Congo hemorrhagic fever virus circulation among human, livestock and ticks in Mauritania through a one health retrospective study	Mauritania	Tiris Zemour		2019-2021	5	Slaughterhouse workers and animal herders						0	0			ID Screen® CCHF Double Antigen Multi-species ELISA kit	Crimean-Congo Hemorrhagic Fever Virus Real Time RT-PCR Kit (Liferiver™ Zi Bio-Tech Co., Ltd, Shanghai, China)				age, location, herd management	multivariate logistic analysis
https://doi.org/10.1186/s12879-023-08779-20	El Ghassem	2023	Risk factors associated with Crimean-Congo hemorrhagic fever virus circulation among human, livestock and ticks in Mauritania through a one health retrospective study	Mauritania	Trarza		2019-2021	17	Slaughterhouse workers and animal herders						3	0.176			ID Screen® CCHF Double Antigen Multi-species ELISA kit	Crimean-Congo Hemorrhagic Fever Virus Real Time RT-PCR Kit (Liferiver™ Zi Bio-Tech Co., Ltd, Shanghai, China)				age, location, herd management	multivariate logistic analysis
PMID: 25013	Darwish	1978	Results of a preliminary seroepidemiological survey for Crimean-Congo hemorrhagic fever virus in Egypt	Egypt	Qena & Asyut Governates			203	random selection							0			Complement Fixation
doi: 10.4269/ajtmh.1997.57.519.	Khan	1997	AN OUTBREAK OF CRIMEAN-CONGO HEMORRHAGIC FEVER IN THE UNITED ARAB EMIRATES, 1994-1995	United Arab Emirates	Dubai & Al Ain			214	Abattoir employees						7		0.03
doi: 10.4269/ajtmh.1997.57.519.	Khan	1997	AN OUTBREAK OF CRIMEAN-CONGO HEMORRHAGIC FEVER IN THE UNITED ARAB EMIRATES, 1994-1996	United Arab Emirates	Sharjah & Al Ain			77	Abattoir employees						5		0.06
doi: 10.4269/ajtmh.1997.57.519.	Khan	1997	AN OUTBREAK OF CRIMEAN-CONGO HEMORRHAGIC FEVER IN THE UNITED ARAB EMIRATES, 1994-1997	United Arab Emirates		veterinary lab in Al Ain		80	Employed at veterinary lab						0		0
doi: 10.4269/ajtmh.1997.57.519.	Khan	1997	AN OUTBREAK OF CRIMEAN-CONGO HEMORRHAGIC FEVER IN THE UNITED ARAB EMIRATES, 1994-1998	United Arab Emirates	Sharjah & Al Ain			80	hospital employess						0		0
doi: 10.4269/ajtmh.1997.57.519.	Khan	1997	AN OUTBREAK OF CRIMEAN-CONGO HEMORRHAGIC FEVER IN THE UNITED ARAB EMIRATES, 1994-1999	United Arab Emirates				200	Indian subcontinent Expatriates						0		0
doi: 10.4269/ajtmh.1997.57.519.	Khan	1997	AN OUTBREAK OF CRIMEAN-CONGO HEMORRHAGIC FEVER IN THE UNITED ARAB EMIRATES, 1994-1999	United Arab Emirates		mainly in cities of Dubai, Sharjah and Fujarah		35 suspect cases, (16 lab confirmed)	febrile outbreak patients (57% of known occupations involved livestock market, abattoir, animal skin work)				16 lab confirmed				31.25 (5/16 lab confirmed cases)	62.5% (10/16 lab confirmed cases)	Antigen ELISA, in House IgM & IgG ELISA,	5/16 had cultured virus isolated	5/16 had cultured virus isolated			link to imported animals and meat products
DOI: 10.4269/ajtmh.1987.36.120	Swanepoel	1987	Epidemiologic and clinical features of Crimean-Congo hemorrhagic fever in Southern Africa.	South Africa		Bloemhof	1981	1	febrile child	yes				1		0			Immunfluorescence test	Virus isolation in suckling mouse brain
DOI: 10.4269/ajtmh.1987.36.121	Swanepoel	1987	Epidemiologic and clinical features of Crimean-Congo hemorrhagic fever in Southern Africa.	South Africa		Bronkhorspruit	1983	1	febrile adult		cattle			0		1			Immunfluorescence test
DOI: 10.4269/ajtmh.1987.36.122	Swanepoel	1987	Epidemiologic and clinical features of Crimean-Congo hemorrhagic fever in Southern Africa.	South Africa		Danielskuil	1984	1	febrile adult		sheep					1			Immunfluorescence test	virus isolation in cells
DOI: 10.4269/ajtmh.1987.36.123	Swanepoel	1987	Epidemiologic and clinical features of Crimean-Congo hemorrhagic fever in Southern Africa.	South Africa		Frankfort	1984	5	febrile patients		cattle			0.2		1			Immunfluorescence test
DOI: 10.4269/ajtmh.1987.36.124	Swanepoel	1987	Epidemiologic and clinical features of Crimean-Congo hemorrhagic fever in Southern Africa.	South Africa		Darling/Sadanha	1984	1	febrile adult M		Cattle			0		1			Immunfluorescence test	virus isolation in cells & suckling mouse brain
DOI: 10.4269/ajtmh.1987.36.125	Swanepoel	1987	Epidemiologic and clinical features of Crimean-Congo hemorrhagic fever in Southern Africa.	South Africa		Capetown	1984	7	febrile patients (nosocomial)					0.1429		0.8571			Immunfluorescence test	virus isolation in cells & suckling mouse brain
DOI: 10.4269/ajtmh.1987.36.126	Swanepoel	1987	Epidemiologic and clinical features of Crimean-Congo hemorrhagic fever in Southern Africa.	South Africa		Oudtshoorn	1984	1	febrile adult M	Likely	Ostrich			0		1			Immunfluorescence test	virus isolation in suckling mouse brain
DOI: 10.4269/ajtmh.1987.36.127	Swanepoel	1987	Epidemiologic and clinical features of Crimean-Congo hemorrhagic fever in Southern Africa.	South Africa		Pietermaritzburg	1985	1	febrile adult M					1		0			Immunfluorescence test	virus isolation in suckling mouse brain
DOI: 10.4269/ajtmh.1987.36.128	Swanepoel	1987	Epidemiologic and clinical features of Crimean-Congo hemorrhagic fever in Southern Africa.	South Africa		Postmasburg	1985	1	febrile adult M					1		0			Immunfluorescence test	virus isolation in cells & suckling mouse brain
DOI: 10.4269/ajtmh.1987.36.129	Swanepoel	1987	Epidemiologic and clinical features of Crimean-Congo hemorrhagic fever in Southern Africa.	South Africa		Lydenburg	1985	2	Febrile adult patients		Sheep			0		1			Immunfluorescence test
DOI: 10.4269/ajtmh.1987.36.130	Swanepoel	1987	Epidemiologic and clinical features of Crimean-Congo hemorrhagic fever in Southern Africa.	South Africa		Pietermaritzburg	1985	1	febrile adult M					1		0			Immunfluorescence test	virus isolation in cells & suckling mouse brain
DOI: 10.4269/ajtmh.1987.36.131	Swanepoel	1987	Epidemiologic and clinical features of Crimean-Congo hemorrhagic fever in Southern Africa.	South Africa		Vryheid	1985	1	febrile teen M					0		1			Immunfluorescence test
DOI: 10.4269/ajtmh.1987.36.132	Swanepoel	1987	Epidemiologic and clinical features of Crimean-Congo hemorrhagic fever in Southern Africa.	South Africa		Lebowa	1985	1	febrile teen F					1		1			Immunfluorescence test
DOI: 10.4269/ajtmh.1987.36.133	Swanepoel	1987	Epidemiologic and clinical features of Crimean-Congo hemorrhagic fever in Southern Africa.	South Africa		Kimerbeley	1985	1	febrile adult M	yes				0		1			Immunfluorescence test	virus isolation in suckling mouse brain
DOI: 10.4269/ajtmh.1987.36.134	Swanepoel	1987	Epidemiologic and clinical features of Crimean-Congo hemorrhagic fever in Southern Africa.	South Africa		Lumumbashi	1985	1	febrile adult M	yes	Livestock			1		0			Immunfluorescence test	virus isolation in suckling mouse brain
DOI: 10.4269/ajtmh.1987.36.135	Swanepoel	1987	Epidemiologic and clinical features of Crimean-Congo hemorrhagic fever in Southern Africa.	South Africa		Kimeberley	1985	2	febrile patients	0.5				0.5		0.5			Immunfluorescence test	virus isolation in cells & suckling mouse brain
DOI: 10.4269/ajtmh.1987.36.136	Swanepoel	1987	Epidemiologic and clinical features of Crimean-Congo hemorrhagic fever in Southern Africa.	South Africa		Zwartruggens	1986	1	febrile adult M	yes				0		1			Immunfluorescence test	virus isolation in suckling mouse brain
DOI: 10.4269/ajtmh.1987.36.137	Swanepoel	1987	Epidemiologic and clinical features of Crimean-Congo hemorrhagic fever in Southern Africa.	South Africa		Dewetsdorp	1986	1	febrile adult M					1		0			Immunfluorescence test	virus isolation in suckling mouse brain
DOI: 10.4269/ajtmh.1987.36.138	Swanepoel	1987	Epidemiologic and clinical features of Crimean-Congo hemorrhagic fever in Southern Africa.	Tanzania?			1986	1	febrile adult M	yes				0		1			Immunfluorescence test							bitten by ticks in Tanzania between Kigoma & Ujiji, admitted to hospital in Zambia before convalecing in South Africa
DOI: 10.4269/ajtmh.1987.36.137	Swanepoel	1987	Epidemiologic and clinical features of Crimean-Congo hemorrhagic fever in Southern Africa.	South Africa			1981-1986	31	Febrile Patients	0.1613	0.3226			0.3548		0.7097			Immunfluorescence test	virus isolation in cells & suckling mouse brain	0.6129
DOI: 10.4269/ajtmh.1987.36.138	Swanepoel	1985	Investigations following initial recognition of Crimean-Congo haemorrhagic fever in South Africa and the diagnosis of 2 further cases	South Africa			1980-1984	130	suspected haemorrhagic fever patients						0	0			Immunfluorescence test	virus isolated in one patient
DOI: 10.4269/ajtmh.1987.36.139	Swanepoel	1985	Investigations following initial recognition of Crimean-Congo haemorrhagic fever in South Africa and the diagnosis of 2 further cases	South Africa			1980-1984	318	Undiagnosed fever patients						1	0.00314			Immunfluorescence test	virus isolated in one patient
DOI: 10.4269/ajtmh.1987.36.140	Swanepoel	1985	Investigations following initial recognition of Crimean-Congo haemorrhagic fever in South Africa and the diagnosis of 2 further cases	South Africa	Orange Free State, Karoo & northern Cape province		1978	1108	Farm residents						17	0.0153			Immunfluorescence test
DOI: 10.4269/ajtmh.1987.36.141	Swanepoel	1985	Investigations following initial recognition of Crimean-Congo haemorrhagic fever in South Africa and the diagnosis of 2 further cases	South Africa	Onderstepoort		1983	164	Staff. Veterinary research institute						0	0			Immunfluorescence test
DOI: 10.4269/ajtmh.1987.36.142	Swanepoel	1985	Investigations following initial recognition of Crimean-Congo haemorrhagic fever in South Africa and the diagnosis of 2 further cases	South Africa			1980-1984	98	Veterinary practicioners						0	0			Immunfluorescence test
10.3201/eid1012.040543	Nabeth et al	2004	Crimean-Congo Hemorrhagic Fever, Mauritania	Mauritania	Nouakchoutt		2003	38 (4 died before sampling)	patients (6 butchers)			all CCHF case patients	yes	0.286	22	0.647		0.647	IgM and IgG indirect ELISA	RT-qPCR & isolation with suckling mouse brain	yes	HD 168662				higher CFR (42.9%) in primary infections from animals compared to CFR of 19% in secondary transmission cases
N/a	N/a		Survey conducted by Centre National d'Hygiene in Mauritania (as reported in 10.3201/eid1012.040543 )	Mauritania			2003	287	Abattoir workers						20	0.0697			unknown							From discussion section of Nabeth 2004
DOI: 10.1016/0035-9203(87)90379-8	Shepherd et al	1987	Field and laboratory investigation of Crimean-Congo haemorrhagic fever virus (Nairovirus, family Bunyaviridae) infection in birds	South Africa	Oudtshoorn district		1985	1	Ostrich farmer	no bites but abbrassions	Ostrich slaughter	yes	yes	0	1	1	yes	yes	Immunofluorescence test	virus isolated from serum via suckling mouse brain and confirmed with complement fixation test	yes					Patient given convalescnet plasma as treatment which complicates assessment but was testing seropositive 3 months after illness/treatment
DOI: 10.1016/s0035-9203(97)90014-6	Hassanein et al	1997	Detection of Crimean-Congo haemorrhagic fever virus antibodies in humans and imported livestock in Saudi Arabia	Saudi Arabia	Jeddah	imported livestock at Jeddah Seaport,	1994-1996	354	Persons working on farms or in quarantine stations with animal contact						3	0.0085			Reverse Passive Hemagglutination inhibition							2 Sudanese men and 1 Pakistani man
DOI: 10.4269/ajtmh.1970.19.846	Causey et al	1970	Congo virus from domestic livestock, African hedgehog, and arthropods in Nigeria	Nigeria			1964-1968	8938							0	N/a			virus isolation		No
https://doi.org/10.1186/s13071-022-05588-x	Atim et al	2023	Prevalence of Crimean‑Congo haemorrhagic fever in livestock following a confirmed human case in Lyantonde district, Uganda	Uganda	Lyantonde district	Kirindimula village, Kisaruwoko Parish Kasagama Sub-county	2019	1	Cattle trader				yes	1	N/a	N/a			positive for CCHF in tests run at UVRI
https://doi.org/10.1016/j.jinf.2022.09.007	Atim et al	2022	Risk factors for Crimean-Congo Haemorrhagic Fever (CCHF) virus exposure in farming communities in Uganda	Uganda	Arua		2018-2019	236	Livestock farmers	0.199	Bat(44.1%), rodents, (72.9%), wildlife (0%), dogs (23.3%), Slaughter (14.4%)				95	0.4025	0.4025		CCHFV IgG using the Vector Best assay (Novosibirsk, Russia)					eating engorged ticks, age (30+years) livestock farming, Arua was higher risk than Nakaseke, increased acaracide usage, dogs at home, male, tick bites, contact with slaughter	unadjusted and adjusted regression analysis with univaribale logistic regression
https://doi.org/10.1016/j.jinf.2022.09.007	Atim et al	2022	Risk factors for Crimean-Congo Haemorrhagic Fever (CCHF) virus exposure in farming communities in Uganda	Uganda	Arua		2018-2019	186	Non-livestock farmers	0.07	Bat(32.8%), rodents, (60.2%), wildlife (0%), dogs (2.2%), Slaughter (3.7%)				56	30.11	30.11		CCHFV IgG using the Vector Best assay (Novosibirsk, Russia)					eating engorged ticks, age (30+years) livestock farming, Arua was higher risk than Nakaseke, keeping dogs	unadjusted and adjusted regression analysis with univaribale logistic regression
https://doi.org/10.1016/j.jinf.2022.09.007	Atim et al	2022	Risk factors for Crimean-Congo Haemorrhagic Fever (CCHF) virus exposure in farming communities in Uganda	Uganda	Nakaseke		2018-2019	150	Livestock farmers	0.407	Bat(13.3%), rodents, (0.67%), wildlife (0.7%), dogs (12.7%), Slaughter (8.7%)				51	0.34	0.34		CCHFV IgG using the Vector Best assay (Novosibirsk, Russia)					eating engorged ticks, age (30+years) livestock farming, Arua was higher risk than Nakaseke, increased acaracide usage, dogs at home, male, tick bites, contact with slaughter	unadjusted and adjusted regression analysis with univaribale logistic regression
https://doi.org/10.1016/j.jinf.2022.09.007	Atim et al	2022	Risk factors for Crimean-Congo Haemorrhagic Fever (CCHF) virus exposure in farming communities in Uganda	Uganda	Nakaseke		2018-2019	228	Non-livestock farmers	0.276	Bat(11.8%), rodents, (0%), wildlife (0%), dogs (6.6%), Slaughter (9.6%)				19	0.0833	0.0833		CCHFV IgG using the Vector Best assay (Novosibirsk, Russia)					eating engorged ticks, age (30+years) livestock farming, Arua was higher risk than Nakaseke, keeping dogs	unadjusted and adjusted regression analysis with univaribale logistic regression
DOI: 10.1093/ofid/ofz001	Clements et al	2019	Chikungunya and O’nyong-nyong Viruses in Uganda: Implications for Diagnostics	Uganda		Fort Portal, Mbarara, Kampala, Mabale, Gulu	2006-2007	1675	healthy Ugandan blood bank donors enrolled during the course of the Walter Reed Army Institute of Research (WRAIR) study RV-164						100	0.06	0.06		In house IgG capture ELISA
	Saluzzo et al	1984	Isolation of Crimean-Congo Haemorrhagic Fever and Rift Valley Fever Viruses in Upper Volta	Burkina Faso				42	villagers in village of CCHF patient				index patient only	0	1	0.0238			Complement Fixation	IFA all negative	index patient had CCHF isolated from blood via suckling mouse brain
https://doi.org/10.1186/s12985-018-0977-8	Sadeuh-Mba	2018	Serological evidence of rift valley fever Phlebovirus and Crimean-Congo hemorrhagic fever orthonairovirus infections among pygmies in the east region of Cameroon	Cameroon	East Region	Abong Mbang	2005-2012	8	Pygmies						2	0.25			in house indirect ELISA					age, district	Chi-2 or Fischer tests as appropriate
https://doi.org/10.1186/s12985-018-0977-8	Sadeuh-Mba	2018	Serological evidence of rift valley fever Phlebovirus and Crimean-Congo hemorrhagic fever orthonairovirus infections among pygmies in the east region of Cameroon	Cameroon	East Region	Lomie	2005-2012	30	Pygmies						1	0.033			in house indirect ELISA					age, district	Chi-2 or Fischer tests as appropriate
https://doi.org/10.1186/s12985-018-0977-8	Sadeuh-Mba	2018	Serological evidence of rift valley fever Phlebovirus and Crimean-Congo hemorrhagic fever orthonairovirus infections among pygmies in the east region of Cameroon	Cameroon	East Region	Messok	2005-2012	11	Pygmies						0	0			in house indirect ELISA					age, district	Chi-2 or Fischer tests as appropriate
https://doi.org/10.1186/s12985-018-0977-8	Sadeuh-Mba	2018	Serological evidence of rift valley fever Phlebovirus and Crimean-Congo hemorrhagic fever orthonairovirus infections among pygmies in the east region of Cameroon	Cameroon	East Region	Mindourou	2005-2012	88	Pygmies						3	0.034			in house indirect ELISA					age, district	Chi-2 or Fischer tests as appropriate	2 indeterminate results in Mindourou
https://doi.org/10.1016/j.ttbdis.2020.101475	Naidenova	2020	Prevalence of Crimean-Congo hemorrhagic fever virus in rural areas of Guinea	Guinea				2207							67	0.0304	0.0304		VectoCrimea-CHF-IgG ELISA Kit (D–5052 Vector-Best, Russia)
https://doi.org/10.1016/j.ttbdis.2020.101475	Naidenova	2020	Prevalence of Crimean-Congo hemorrhagic fever virus in rural areas of Guinea	Guinea	Lower Guinea			693							21	0.0303	0.0303		VectoCrimea-CHF-IgG ELISA Kit (D–5052 Vector-Best, Russia)
https://doi.org/10.1016/j.ttbdis.2020.101475	Naidenova	2020	Prevalence of Crimean-Congo hemorrhagic fever virus in rural areas of Guinea	Guinea	Middle Guinea			431							12	0.0278	0.0278		VectoCrimea-CHF-IgG ELISA Kit (D–5052 Vector-Best, Russia)
https://doi.org/10.1016/j.ttbdis.2020.101475	Naidenova	2020	Prevalence of Crimean-Congo hemorrhagic fever virus in rural areas of Guinea	Guinea	Upper Guinea			446							9	0.0202	0.0202		VectoCrimea-CHF-IgG ELISA Kit (D–5052 Vector-Best, Russia)
https://doi.org/10.1016/j.ttbdis.2020.101475	Naidenova	2020	Prevalence of Crimean-Congo hemorrhagic fever virus in rural areas of Guinea	Guinea	Forest Guinea			607							25	0.0411	0.0411		VectoCrimea-CHF-IgG ELISA Kit (D–5052 Vector-Best, Russia)
https://doi.org/10.1093/ofid/ofac534	Boushab	2022	Investigation Around Cases of Crimean-Congo Hemorrhagic Fever—Mauritania, 2022	Mauritania	Southern Mauritania	Hodh El Gharbi (Tintane and Koubeni departments [called “moughtaa” locally]), Trarza (Ouad Naga, R’Kiz, and Boutilmit departments), and Nouakchott (Dar naim district)	2022	88 tested by RT-PCR (7 positive)	Patients suspected to be CCHFV patients in an outbreak	6/7	6/7		7/88 by RT-PCR	2/7 (28.57%)						RT-PCR for diagnosis						**Note blood samples were taken for diagnosis and ELISA is refereced, other arbovirus ELISA reported negative but nos specific CCHF ELISA postiive mentioned. Serum samples were not taken during the recovery period due to refusal of the patients
DOI: 10.1016/0035-9203(90)90045-g	Gonzlez et al	1990	A fatal case of Crimean-Congo haemorrhagic fever in Mauritania: virological and serological evidence suggesting epidemic transmission	Mauritania		Rosso Hospital	1988 (May)	8	Febrile patients with suspected haemorrhagic fever				yes		6		0.75	0.125	In House ELISA	Inoculation of blood into suckling mouse brain, produced virus confirmed by Complement fixation as CCHF
DOI: 10.1016/0035-9203(90)90045-g	Gonzlez et al	1990	A fatal case of Crimean-Congo haemorrhagic fever in Mauritania: virological and serological evidence suggesting epidemic transmission	Mauritania		Mbalal	1988 (May-June)	7	Case Contacts of febrile patient						14		0.14	0	In House ELISA
DOI: 10.1016/0035-9203(90)90045-g	Gonzlez et al	1990	A fatal case of Crimean-Congo haemorrhagic fever in Mauritania: virological and serological evidence suggesting epidemic transmission	Mauritania		Ndeyboussat	1988 (May-June)	82							39		0.39	0.0121	In House ELISA
DOI: 10.1016/0035-9203(90)90045-g	Gonzlez et al	1990	A fatal case of Crimean-Congo haemorrhagic fever in Mauritania: virological and serological evidence suggesting epidemic transmission	Mauritania		Thioury	1988 (May-June)	10							3		0.3	0	In House ELISA
https://doi.org/10.1186/s40249-022-00959-z	Rugarabamu	2022	Viral haemorrhagic fevers and malaria co‑infections among febrile patients seeking health care in Tanzania	Tanzania	Buhigwe			33	febrile patients						0				Commerical ELISA, My BioSource, Inc., San Diego, CA, USA
https://doi.org/10.1186/s40249-022-00959-z	Rugarabamu	2022	Viral haemorrhagic fevers and malaria co‑infections among febrile patients seeking health care in Tanzania	Tanzania	Kinondoni			39	febrile patients						1	0.0256			Commerical ELISA, My BioSource, Inc., San Diego, CA, USA
https://doi.org/10.1186/s40249-022-00959-z	Rugarabamu	2022	Viral haemorrhagic fevers and malaria co‑infections among febrile patients seeking health care in Tanzania	Tanzania	Mvomero			49	febrile patients						0				Commerical ELISA, My BioSource, Inc., San Diego, CA, USA
https://doi.org/10.1186/s40249-022-00959-z	Rugarabamu	2022	Viral haemorrhagic fevers and malaria co‑infections among febrile patients seeking health care in Tanzania	Tanzania	Kyela			48	febrile patients						0				Commerical ELISA, My BioSource, Inc., San Diego, CA, USA
https://doi.org/10.1186/s40249-022-00959-z	Rugarabamu	2022	Viral haemorrhagic fevers and malaria co‑infections among febrile patients seeking health care in Tanzania	Tanzania	Kalambo			31	febrile patients						0				Commerical ELISA, My BioSource, Inc., San Diego, CA, USA
https://doi.org/10.1186/s40249-022-00959-z	Rugarabamu	2022	Viral haemorrhagic fevers and malaria co‑infections among febrile patients seeking health care in Tanzania	Tanzania	Kondoa			32	febrile patients						0				Commerical ELISA, My BioSource, Inc., San Diego, CA, USA
https://doi.org/10.1186/s40249-022-00959-z	Rugarabamu	2022	Viral haemorrhagic fevers and malaria co‑infections among febrile patients seeking health care in Tanzania	Tanzania	Kilindi			31	febrile patients						0				Commerical ELISA, My BioSource, Inc., San Diego, CA, USA
https://doi.org/10.1186/s40249-022-00959-z	Rugarabamu	2022	Viral haemorrhagic fevers and malaria co‑infections among febrile patients seeking health care in Tanzania	Tanzania	Ukewere			45	febrile patients						1	0.0222			Commerical ELISA, My BioSource, Inc., San Diego, CA, USA
doi: 10.3389/fcimb.2020.589464	Lozynskyi	2020	Seroprevalence of Old World Hantaviruses and Crimean Congo Hemorrhagic Fever Viruses in Human Populations in Northwestern Ukraine	Ukraine	Lviv	collected at Novoyavorivsk & Yavoriv hospitals, participants from across Lviv		996	healthy persons	201/966					16		0.017		Human CCHFV IgG ELISA Kit (Abbexa Ltd., Cambridge Science Park) - tests against Gc protein antigen				locations reporting the most seropositives border natural areas such as national parks	being in the forest and cleaning in and around the house more often demonstrated negative association with being seropositive for CCHFV	logistic regression models for association
DOI: 10.3201/eid1901.120299	Christova et al	2013	Seroprevalence of Crimean-Congo hemorrhagic fever virus, Bulgaria	Bulgaria	Sofia (116), Blagoevgrad (100), Pazardjik (52), Stara Zgora (36), Smolyan (46), Yambol (60), Haskovo (108), Kardjali (50), Sliven (50), Burgas (200), Shumen (50), Ruse (100), Pleven (50)		2011	1018	healthy persons	yes	yes some reported				28		2.8% overall, Burgas(7.6%), Kardjali (6%), Pazardjik (5.8%), Haskovo (4.6%), Sliven (2%), Blagoevgrad (1%, Ruse (1%)		Vector-Best, Russia IgG ELISA					Tick bite	univariate and Multivariate analyses	reports of human cases 2008-2011 (12 from Blagoevgrad, 8 from Burgas distrcit, 4 each from Haskovo and Sliven districts and 1 each from Kardjali and Shumen districts)
https://doi.org/10.7883/yoken.67.397	Gergova et al	2014	Seroprevalence of Crimean-Congo Hemorrhagic Fever in Southeastern Bulgaria	Bulgaria	Southeastern Bulgaria	Kardzhali, Haskovo, and Stara Zagora	2011-2012	751	general population	0.1362	livestock breeding 33.56%				24	0.032			In house indirect Immunofluorescence assay					history of tick bites, livestock breeding, and residence in rural areas	Chisquare and Fisher's exact tests were employed for comparing categorical variables
DOI: 10.1002/jmv.24868	Christove et al	2017	Country-wide seroprevalence studies on Crimean-Congo hemorrhagic fever and hantavirus infections in general population of Bulgaria	Bulgaria	Vidin		2015	40	noninfectious referral patients	yes 252/1500 (16.8%)	yes 289/1500 (19.26%)				0		0	0	VectorBest ELISA	Positive samples confirmed with commercial immunofluorescence kits (Euroimmun)				tick bites, contact with livestock, age over 40 years and residency in Haskovo district were found as risk factors	Chi-square test
DOI: 10.1002/jmv.24868	Christove et al	2017	Country-wide seroprevalence studies on Crimean-Congo hemorrhagic fever and hantavirus infections in general population of Bulgaria	Bulgaria	Montana		2015	75	noninfectious referral patients	yes 252/1500 (16.8%)	yes 289/1500 (19.26%)				1		0.013	0	VectorBest ELISA	Positive samples confirmed with commercial immunofluorescence kits (Euroimmun)				tick bites, contact with livestock, age over 40 years and residency in Haskovo district were found as risk factors	Chi-square test
DOI: 10.1002/jmv.24868	Christove et al	2017	Country-wide seroprevalence studies on Crimean-Congo hemorrhagic fever and hantavirus infections in general population of Bulgaria	Bulgaria	Vratsa		2015	50	noninfectious referral patients	yes 252/1500 (16.8%)	yes 289/1500 (19.26%)				1		0.02	0	VectorBest ELISA	Positive samples confirmed with commercial immunofluorescence kits (Euroimmun)				tick bites, contact with livestock, age over 40 years and residency in Haskovo district were found as risk factors	Chi-square test
DOI: 10.1002/jmv.24868	Christove et al	2017	Country-wide seroprevalence studies on Crimean-Congo hemorrhagic fever and hantavirus infections in general population of Bulgaria	Bulgaria	Pleven		2015	63	noninfectious referral patients	yes 252/1500 (16.8%)	yes 289/1500 (19.26%)				2		0.032	0	VectorBest ELISA	Positive samples confirmed with commercial immunofluorescence kits (Euroimmun)				tick bites, contact with livestock, age over 40 years and residency in Haskovo district were found as risk factors	Chi-square test
DOI: 10.1002/jmv.24868	Christove et al	2017	Country-wide seroprevalence studies on Crimean-Congo hemorrhagic fever and hantavirus infections in general population of Bulgaria	Bulgaria	Lovech		2015	50	noninfectious referral patients	yes 252/1500 (16.8%)	yes 289/1500 (19.26%)				2		0.04	0	VectorBest ELISA	Positive samples confirmed with commercial immunofluorescence kits (Euroimmun)				tick bites, contact with livestock, age over 40 years and residency in Haskovo district were found as risk factors	Chi-square test
DOI: 10.1002/jmv.24868	Christove et al	2017	Country-wide seroprevalence studies on Crimean-Congo hemorrhagic fever and hantavirus infections in general population of Bulgaria	Bulgaria	Galbrovo		2015	84	noninfectious referral patients	yes 252/1500 (16.8%)	yes 289/1500 (19.26%)				4		0.048	0	VectorBest ELISA	Positive samples confirmed with commercial immunofluorescence kits (Euroimmun)				tick bites, contact with livestock, age over 40 years and residency in Haskovo district were found as risk factors	Chi-square test
DOI: 10.1002/jmv.24868	Christove et al	2017	Country-wide seroprevalence studies on Crimean-Congo hemorrhagic fever and hantavirus infections in general population of Bulgaria	Bulgaria	Veliko Tarnovo		2015	50	noninfectious referral patients	yes 252/1500 (16.8%)	yes 289/1500 (19.26%)				3		0.06	0	VectorBest ELISA	Positive samples confirmed with commercial immunofluorescence kits (Euroimmun)				tick bites, contact with livestock, age over 40 years and residency in Haskovo district were found as risk factors	Chi-square test
DOI: 10.1002/jmv.24868	Christove et al	2017	Country-wide seroprevalence studies on Crimean-Congo hemorrhagic fever and hantavirus infections in general population of Bulgaria	Bulgaria	Ruse		2015	50	noninfectious referral patients	yes 252/1500 (16.8%)	yes 289/1500 (19.26%)				0		0	0	VectorBest ELISA	Positive samples confirmed with commercial immunofluorescence kits (Euroimmun)				tick bites, contact with livestock, age over 40 years and residency in Haskovo district were found as risk factors	Chi-square test
DOI: 10.1002/jmv.24868	Christove et al	2017	Country-wide seroprevalence studies on Crimean-Congo hemorrhagic fever and hantavirus infections in general population of Bulgaria	Bulgaria	Razgrad		2015	50	noninfectious referral patients	yes 252/1500 (16.8%)	yes 289/1500 (19.26%)				2		0.04	0	VectorBest ELISA	Positive samples confirmed with commercial immunofluorescence kits (Euroimmun)				tick bites, contact with livestock, age over 40 years and residency in Haskovo district were found as risk factors	Chi-square test
DOI: 10.1002/jmv.24868	Christove et al	2017	Country-wide seroprevalence studies on Crimean-Congo hemorrhagic fever and hantavirus infections in general population of Bulgaria	Bulgaria	Silistra		2015	50	noninfectious referral patients	yes 252/1500 (16.8%)	yes 289/1500 (19.26%)				0		0	0	VectorBest ELISA	Positive samples confirmed with commercial immunofluorescence kits (Euroimmun)				tick bites, contact with livestock, age over 40 years and residency in Haskovo district were found as risk factors	Chi-square test
DOI: 10.1002/jmv.24868	Christove et al	2017	Country-wide seroprevalence studies on Crimean-Congo hemorrhagic fever and hantavirus infections in general population of Bulgaria	Bulgaria	Dobrich		2015	50	noninfectious referral patients	yes 252/1500 (16.8%)	yes 289/1500 (19.26%)				4		0.08	0	VectorBest ELISA	Positive samples confirmed with commercial immunofluorescence kits (Euroimmun)				tick bites, contact with livestock, age over 40 years and residency in Haskovo district were found as risk factors	Chi-square test
DOI: 10.1002/jmv.24868	Christove et al	2017	Country-wide seroprevalence studies on Crimean-Congo hemorrhagic fever and hantavirus infections in general population of Bulgaria	Bulgaria	Shumen		2015	50	noninfectious referral patients	yes 252/1500 (16.8%)	yes 289/1500 (19.26%)				0		0	0	VectorBest ELISA	Positive samples confirmed with commercial immunofluorescence kits (Euroimmun)				tick bites, contact with livestock, age over 40 years and residency in Haskovo district were found as risk factors	Chi-square test
DOI: 10.1002/jmv.24868	Christove et al	2017	Country-wide seroprevalence studies on Crimean-Congo hemorrhagic fever and hantavirus infections in general population of Bulgaria	Bulgaria	Varna		2015	50	noninfectious referral patients	yes 252/1500 (16.8%)	yes 289/1500 (19.26%)				0		0	0	VectorBest ELISA	Positive samples confirmed with commercial immunofluorescence kits (Euroimmun)				tick bites, contact with livestock, age over 40 years and residency in Haskovo district were found as risk factors	Chi-square test
DOI: 10.1002/jmv.24868	Christove et al	2017	Country-wide seroprevalence studies on Crimean-Congo hemorrhagic fever and hantavirus infections in general population of Bulgaria	Bulgaria	Targo Vishte		2015	50	noninfectious referral patients	yes 252/1500 (16.8%)	yes 289/1500 (19.26%)				1		0.02	0	VectorBest ELISA	Positive samples confirmed with commercial immunofluorescence kits (Euroimmun)				tick bites, contact with livestock, age over 40 years and residency in Haskovo district were found as risk factors	Chi-square test
DOI: 10.1002/jmv.24868	Christove et al	2017	Country-wide seroprevalence studies on Crimean-Congo hemorrhagic fever and hantavirus infections in general population of Bulgaria	Bulgaria	Sliven		2015	50	noninfectious referral patients	yes 252/1500 (16.8%)	yes 289/1500 (19.26%)				1		0.02	0	VectorBest ELISA	Positive samples confirmed with commercial immunofluorescence kits (Euroimmun)				tick bites, contact with livestock, age over 40 years and residency in Haskovo district were found as risk factors	Chi-square test
DOI: 10.1002/jmv.24868	Christove et al	2017	Country-wide seroprevalence studies on Crimean-Congo hemorrhagic fever and hantavirus infections in general population of Bulgaria	Bulgaria	Burgas		2015	50	noninfectious referral patients	yes 252/1500 (16.8%)	yes 289/1500 (19.26%)				1		0.02	0	VectorBest ELISA	Positive samples confirmed with commercial immunofluorescence kits (Euroimmun)				tick bites, contact with livestock, age over 40 years and residency in Haskovo district were found as risk factors	Chi-square test
DOI: 10.1002/jmv.24868	Christove et al	2017	Country-wide seroprevalence studies on Crimean-Congo hemorrhagic fever and hantavirus infections in general population of Bulgaria	Bulgaria	Stara Zagora		2015	50	noninfectious referral patients	yes 252/1500 (16.8%)	yes 289/1500 (19.26%)				0		0	0	VectorBest ELISA	Positive samples confirmed with commercial immunofluorescence kits (Euroimmun)				tick bites, contact with livestock, age over 40 years and residency in Haskovo district were found as risk factors	Chi-square test
DOI: 10.1002/jmv.24868	Christove et al	2017	Country-wide seroprevalence studies on Crimean-Congo hemorrhagic fever and hantavirus infections in general population of Bulgaria	Bulgaria	Yambol		2015	50	noninfectious referral patients	yes 252/1500 (16.8%)	yes 289/1500 (19.26%)				6		0.12	0	VectorBest ELISA	Positive samples confirmed with commercial immunofluorescence kits (Euroimmun)				tick bites, contact with livestock, age over 40 years and residency in Haskovo district were found as risk factors	Chi-square test
DOI: 10.1002/jmv.24868	Christove et al	2017	Country-wide seroprevalence studies on Crimean-Congo hemorrhagic fever and hantavirus infections in general population of Bulgaria	Bulgaria	Haskovo		2015	50	noninfectious referral patients	yes 252/1500 (16.8%)	yes 289/1500 (19.26%)				14		0.28	0	VectorBest ELISA	Positive samples confirmed with commercial immunofluorescence kits (Euroimmun)				tick bites, contact with livestock, age over 40 years and residency in Haskovo district were found as risk factors	Chi-square test
DOI: 10.1002/jmv.24868	Christove et al	2017	Country-wide seroprevalence studies on Crimean-Congo hemorrhagic fever and hantavirus infections in general population of Bulgaria	Bulgaria	Kardzhali		2015	50	noninfectious referral patients	yes 252/1500 (16.8%)	yes 289/1500 (19.26%)				2		0.04	0	VectorBest ELISA	Positive samples confirmed with commercial immunofluorescence kits (Euroimmun)				tick bites, contact with livestock, age over 40 years and residency in Haskovo district were found as risk factors	Chi-square test
DOI: 10.1002/jmv.24868	Christove et al	2017	Country-wide seroprevalence studies on Crimean-Congo hemorrhagic fever and hantavirus infections in general population of Bulgaria	Bulgaria	Smolyan		2015	50	noninfectious referral patients	yes 252/1500 (16.8%)	yes 289/1500 (19.26%)				1		0.02	0	VectorBest ELISA	Positive samples confirmed with commercial immunofluorescence kits (Euroimmun)				tick bites, contact with livestock, age over 40 years and residency in Haskovo district were found as risk factors	Chi-square test
DOI: 10.1002/jmv.24868	Christove et al	2017	Country-wide seroprevalence studies on Crimean-Congo hemorrhagic fever and hantavirus infections in general population of Bulgaria	Bulgaria	Plodiv		2015	62	noninfectious referral patients	yes 252/1500 (16.8%)	yes 289/1500 (19.26%)				1		0.016	0	VectorBest ELISA	Positive samples confirmed with commercial immunofluorescence kits (Euroimmun)				tick bites, contact with livestock, age over 40 years and residency in Haskovo district were found as risk factors	Chi-square test
DOI: 10.1002/jmv.24868	Christove et al	2017	Country-wide seroprevalence studies on Crimean-Congo hemorrhagic fever and hantavirus infections in general population of Bulgaria	Bulgaria	Pazardzhik		2015	62	noninfectious referral patients	yes 252/1500 (16.8%)	yes 289/1500 (19.26%)				3		0.048	0	VectorBest ELISA	Positive samples confirmed with commercial immunofluorescence kits (Euroimmun)				tick bites, contact with livestock, age over 40 years and residency in Haskovo district were found as risk factors	Chi-square test
DOI: 10.1002/jmv.24868	Christove et al	2017	Country-wide seroprevalence studies on Crimean-Congo hemorrhagic fever and hantavirus infections in general population of Bulgaria	Bulgaria	Blagoevgrad		2015	64	noninfectious referral patients	yes 252/1500 (16.8%)	yes 289/1500 (19.26%)				0		0	0	VectorBest ELISA	Positive samples confirmed with commercial immunofluorescence kits (Euroimmun)				tick bites, contact with livestock, age over 40 years and residency in Haskovo district were found as risk factors	Chi-square test
DOI: 10.1002/jmv.24868	Christove et al	2017	Country-wide seroprevalence studies on Crimean-Congo hemorrhagic fever and hantavirus infections in general population of Bulgaria	Bulgaria	Sofia Province		2015	50	noninfectious referral patients	yes 252/1500 (16.8%)	yes 289/1500 (19.26%)				1		0.02	0	VectorBest ELISA	Positive samples confirmed with commercial immunofluorescence kits (Euroimmun)				tick bites, contact with livestock, age over 40 years and residency in Haskovo district were found as risk factors	Chi-square test
DOI: 10.1002/jmv.24868	Christove et al	2017	Country-wide seroprevalence studies on Crimean-Congo hemorrhagic fever and hantavirus infections in general population of Bulgaria	Bulgaria	Sofia		2015	50	noninfectious referral patients	yes 252/1500 (16.8%)	yes 289/1500 (19.26%)				3		0.06	0	VectorBest ELISA	Positive samples confirmed with commercial immunofluorescence kits (Euroimmun)				tick bites, contact with livestock, age over 40 years and residency in Haskovo district were found as risk factors	Chi-square test
DOI: 10.1002/jmv.24868	Christove et al	2017	Country-wide seroprevalence studies on Crimean-Congo hemorrhagic fever and hantavirus infections in general population of Bulgaria	Bulgaria	Pernik		2015	50	noninfectious referral patients	yes 252/1500 (16.8%)	yes 289/1500 (19.26%)				0		0	0	VectorBest ELISA	Positive samples confirmed with commercial immunofluorescence kits (Euroimmun)				tick bites, contact with livestock, age over 40 years and residency in Haskovo district were found as risk factors	Chi-square test
DOI: 10.1002/jmv.24868	Christove et al	2017	Country-wide seroprevalence studies on Crimean-Congo hemorrhagic fever and hantavirus infections in general population of Bulgaria	Bulgaria	Kyustendil		2015	50	noninfectious referral patients	yes 252/1500 (16.8%)	yes 289/1500 (19.26%)				2		0.04	0	VectorBest ELISA	Positive samples confirmed with commercial immunofluorescence kits (Euroimmun)				tick bites, contact with livestock, age over 40 years and residency in Haskovo district were found as risk factors	Chi-square test
doi:10.4269/ajtmh.15-0400	Kuchuloria	2016	Hospital-Based Surveillance for Infectious Etiologies among Patients with Acute Febrile Illness in Georgia, 2008–2011	Georgia			2008-2011	537	febrile patients			all participants	3/537		3			0.006	CCHFV IgM ELISA (Vector-Best, Novosibirsk, Russia)							CCHF data published separately in Kuchuloria et al 2014 (doi:10.4269/ajtmh.13-0460)
doi:10.4269/ajtmh.13-0460	Kuchuloria	2014	Short Report: Viral Hemorrhagic Fever Cases in the Country of Georgia: Acute Febrile Illness Surveillance Study Results	Georgia	positive cases from southwest districts of Adigeni and Akhaltsikhe		2008-2011 (pos cases May-July 2009)	537	febrile patients	1/3 positive reported insect bite	3/3 positive cases repoted exposure to cattle in month prior to illness	all participants	3/537		3			0.006	CCHFV IgM ELISA (Vector-Best, Novosibirsk, Russia)							2/3 positive reported forest visit
doi: 10.3201/eid1608.100097.	Zakhashvili	2010	Crimean-Congo hemorrhagic fever in man, Republic of Georgia, 2009	Georgia		suburban Tbilisi	2009	1	febrile patient						1			1	CCHF IgM ELISA Kit (Vector-Best, Novosibirsk, Russia)	RT-qPCR						case report was frequent fisher in rural areas
DOI:10.1371/journal.pone.0158049	Griener	2016	Crimean-Congo Hemorrhagic Fever Knowledge, Attitudes, Practices, Risk Factors, and Seroprevalence in Rural Georgian Villages with Known Transmission in 2014	Georgia				643 surveryed with questionaire, 439 took part in serosurvey	villagers in rural villages where CCHF cases have occurred in 2014	0.633	husbandry 69.9%, butchering 53.4%, herding 20.3%, animal births 13.7%, slaughtering 7.9%, unpasteurised milk 5.9%	33.3% of seropositives reported fever in preceding 4 months			12 IgG pos	0	0.028		IgM & IgG ELISA (Vector-Best Company, Novosibirsk, Russia)	RT-qPCR performed for any IgM positive samples				no significant differences between behaviours of seropositive and seronegative	Bivariate analysis by Chi-square test, Mann Whitney U tests and Kruskall Wallis also used.	villages selected due to having positive CCHF cases in 2014 which was highest known case rate year for CCHF at the time
DOI: 10.1111/zph.12632	Akhvlediani et al	2019	Multivariate relationships between epidemiologic risk factors and zoonotic infections among military personnel in the country of Georgia: A non‐linear canonical correlation analysis	Georgia			2014-2016	752	military personnel	23 (3.1%)	contact with cattle 226 (30.1), slaughter animals 25 (3.3%)				4	0.005			commercial enzyme‐linked immunosorbent and immunofluorescence assays specific to each pathogen were used.					tick bites & slaughter of animals	non-linear canonical correlation
doi: 10.4269/ajtmh.1982.31.1066.	Antondiadis et al	1982	SEROLOGICAL EVIDENCE OF HUMAN INFECTION WITH CONGO-CRIMEAN HEMORRHAGIC FEVER VIRUS IN GREECE*	Greece	Northern Greece	Imathia county (rural villages)	1980-1981	65	healthy lifelong residents of Imathia						4 (2 from Veria, 1 from from Platinitsa, 1 from Vergina)	0.0615			Immunofluorescence test	Hemagglutination-inhibition test
https://doi.org/10.3109/00365540903173619	Maltezou et al	2009	Contact tracing and serosurvey among healthcare workers exposed to Crimean-Congo haemorrhagic fever in Greece	Greece	Northern Greece	Alexandroupolis hospital	2008	21	traced healthcare workers working in hospital with first CCHF clinical case identified in Greece	no	no	no	no		0	0	0	0	IgG and IgM ELISA; Vector-Best, Russia,							HCW came into contact with CCHF positive patient and only one third used PPE
doi: 10.1111/j.1469-0691.2011.03718.x.	Sidira et al	2011	Seroepidemiological study of Crimean- Congo haemorrhagic fever in Greece, 2009–2010	Greece		Corfu	2009-2010	50									0.05		IgG ELISA (Vektor-Best, Koltsovo, Novosibirsk, Russia)					old age, slaughtering, agricultural activities	multivariable logistic regression model
doi: 10.1111/j.1469-0691.2011.03718.x.	Sidira et al	2011	Seroepidemiological study of Crimean- Congo haemorrhagic fever in Greece, 2009–2010	Greece		Theprotia	2009-2010	40									0.275		IgG ELISA (Vektor-Best, Koltsovo, Novosibirsk, Russia)					old age, slaughtering, agricultural activities	multivariable logistic regression model
doi: 10.1111/j.1469-0691.2011.03718.x.	Sidira et al	2011	Seroepidemiological study of Crimean- Congo haemorrhagic fever in Greece, 2009–2010	Greece		Ionnina	2009-2010	48									0.083		IgG ELISA (Vektor-Best, Koltsovo, Novosibirsk, Russia)					old age, slaughtering, agricultural activities	multivariable logistic regression model
doi: 10.1111/j.1469-0691.2011.03718.x.	Sidira et al	2011	Seroepidemiological study of Crimean- Congo haemorrhagic fever in Greece, 2009–2010	Greece		Grevena	2009-2010	39									0.154		IgG ELISA (Vektor-Best, Koltsovo, Novosibirsk, Russia)					old age, slaughtering, agricultural activities	multivariable logistic regression model
doi: 10.1111/j.1469-0691.2011.03718.x.	Sidira et al	2011	Seroepidemiological study of Crimean- Congo haemorrhagic fever in Greece, 2009–2010	Greece		Kasatoria	2009-2010	100									0.07		IgG ELISA (Vektor-Best, Koltsovo, Novosibirsk, Russia)					old age, slaughtering, agricultural activities	multivariable logistic regression model
doi: 10.1111/j.1469-0691.2011.03718.x.	Sidira et al	2011	Seroepidemiological study of Crimean- Congo haemorrhagic fever in Greece, 2009–2010	Greece		Florina	2009-2010	48									0.021		IgG ELISA (Vektor-Best, Koltsovo, Novosibirsk, Russia)					old age, slaughtering, agricultural activities	multivariable logistic regression model
doi: 10.1111/j.1469-0691.2011.03718.x.	Sidira et al	2011	Seroepidemiological study of Crimean- Congo haemorrhagic fever in Greece, 2009–2010	Greece		Pella	2009-2010	49									0.02		IgG ELISA (Vektor-Best, Koltsovo, Novosibirsk, Russia)					old age, slaughtering, agricultural activities	multivariable logistic regression model
doi: 10.1111/j.1469-0691.2011.03718.x.	Sidira et al	2011	Seroepidemiological study of Crimean- Congo haemorrhagic fever in Greece, 2009–2010	Greece		Kilkis	2009-2010	43									0.023		IgG ELISA (Vektor-Best, Koltsovo, Novosibirsk, Russia)					old age, slaughtering, agricultural activities	multivariable logistic regression model
doi: 10.1111/j.1469-0691.2011.03718.x.	Sidira et al	2011	Seroepidemiological study of Crimean- Congo haemorrhagic fever in Greece, 2009–2010	Greece		Serres	2009-2010	134									0.03		IgG ELISA (Vektor-Best, Koltsovo, Novosibirsk, Russia)					old age, slaughtering, agricultural activities	multivariable logistic regression model
doi: 10.1111/j.1469-0691.2011.03718.x.	Sidira et al	2011	Seroepidemiological study of Crimean- Congo haemorrhagic fever in Greece, 2009–2010	Greece		Thessaloniki	2009-2010	50									0		IgG ELISA (Vektor-Best, Koltsovo, Novosibirsk, Russia)					old age, slaughtering, agricultural activities	multivariable logistic regression model
doi: 10.1111/j.1469-0691.2011.03718.x.	Sidira et al	2011	Seroepidemiological study of Crimean- Congo haemorrhagic fever in Greece, 2009–2010	Greece		Drama	2009-2010	149									0.0134		IgG ELISA (Vektor-Best, Koltsovo, Novosibirsk, Russia)					old age, slaughtering, agricultural activities	multivariable logistic regression model
doi: 10.1111/j.1469-0691.2011.03718.x.	Sidira et al	2011	Seroepidemiological study of Crimean- Congo haemorrhagic fever in Greece, 2009–2010	Greece		Kavala	2009-2010	152									0		IgG ELISA (Vektor-Best, Koltsovo, Novosibirsk, Russia)					old age, slaughtering, agricultural activities	multivariable logistic regression model
doi: 10.1111/j.1469-0691.2011.03718.x.	Sidira et al	2011	Seroepidemiological study of Crimean- Congo haemorrhagic fever in Greece, 2009–2010	Greece		Xanthi	2009-2010	181									0.0199		IgG ELISA (Vektor-Best, Koltsovo, Novosibirsk, Russia)					old age, slaughtering, agricultural activities	multivariable logistic regression model
doi: 10.1111/j.1469-0691.2011.03718.x.	Sidira et al	2011	Seroepidemiological study of Crimean- Congo haemorrhagic fever in Greece, 2009–2010	Greece		Rodopi	2009-2010	361									0.0495		IgG ELISA (Vektor-Best, Koltsovo, Novosibirsk, Russia)					old age, slaughtering, agricultural activities	multivariable logistic regression model
doi: 10.1111/j.1469-0691.2011.03718.x.	Sidira et al	2011	Seroepidemiological study of Crimean- Congo haemorrhagic fever in Greece, 2009–2010	Greece		Evros	2009-2010	334									0.0449		IgG ELISA (Vektor-Best, Koltsovo, Novosibirsk, Russia)					old age, slaughtering, agricultural activities	multivariable logistic regression model
doi: 10.1111/j.1469-0691.2011.03718.x.	Sidira et al	2011	Seroepidemiological study of Crimean- Congo haemorrhagic fever in Greece, 2009–2010	Greece		Leshos	2009-2010	100									0.02		IgG ELISA (Vektor-Best, Koltsovo, Novosibirsk, Russia)					old age, slaughtering, agricultural activities	multivariable logistic regression model
[truncated: 94 more rows]

## Sheet: Names of columns
Data on humans			Data on animals
DOI	The DOI of the paper		DOI	The DOI of the paper
Author	Authors, as provided in the manuscript		Author	Authors, as provided in the manuscript
Year	Year of publication		Publication year	Year of publication
Title	Title of the paper		Title	Title of the paper
[truncated: 22 more rows]
